# Supplementary material for: Genetic variation among sea turtle life stages and species suggests connectivity among ocean basins
Source: Ecol Evol. 2022 Oct 30;12(11):e9426. doi: 10.1002/ece3.9426 (PMC9618668; doi:10.1002/ece3.9426)
Supplement: Supplementary file 1 — Tables S1–S6 [file ECE3-12-e9426-s002.xlsx]

## Sheet: Title page
Supporting Information for:
Genetic variation among sea turtle life stages and species
suggests connectivity among ocean basins
Katrina F. Phillips, Katherine R. Martin, Gustavo D. Stahelin, Anna E. Savage, Katherine L. Mansfield
Table S1: Rookery data: haplotypes and nest counts at each rookery in the mixed stock analyses, with the associated references
Table S2: Dispersal stage haplotype data
Table S3: Dispersal stage haplotype data, also including data from Shamblin et al. 2018
Table S4: Backtracking probabilities derived from Putman et al. 2015
Table S5: Sampling metadata including species, straight carapace length, capture location, and mtDNA haplotype
Table S6: Mixed stock results based on a many-to-many Bayesian analysis in the package mixstock

## Sheet: Table S1
Haplotype	GUIB	BIOK	STP	AI	BRRA	BRFN	FGUI	SURN	AVES	TORT	CAYI	SWCU	WBCMX	EBCMX	CAMX	SRMX	QRMX	CEFL	SOFL
CM-A01	0	0	0	0	0	0	0	0	0	0	3	3	100	2	0	4	28	335	27
CM-A02	0	0	0	0	0	0	0	0	0	0	0	0	0	0	0	0	16	8	4
CM-A03	0	0	0	0	0	0	0	1	5	395	37	16	19	147	9	11	58	170	127
CM-A04	0	0	0	0	0	0	0	0	0	1	0	0	0	0	0	0	0	0	0
CM-A05	0	0	1	0	0	0	43	55	62	32	4	0	0	0	1	3	0	2	4
CM-A06	0	5	12	11	0	0	0	2	0	0	0	0	0	0	0	0	0	0	0
CM-A08	240	45	85	204	36	14	2	0	0	0	0	0	0	0	0	0	0	1	0
CM-A09	0	0	0	9	7	0	0	0	0	0	0	0	0	0	0	0	0	0	0
CM-A10	0	0	0	5	2	0	0	0	0	0	0	0	0	0	0	0	0	0	0
CM-A11	0	0	0	0	1	0	0	0	0	0	0	0	0	0	0	0	0	0	0
CM-A12	0	0	0	0	5	0	0	0	0	0	0	0	0	0	0	0	0	0	0
CM-A13	0	0	0	0	0	0	0	0	0	0	2	0	0	0	0	0	0	10	2
CM-A16	0	0	0	0	0	0	0	0	0	0	1	0	0	0	0	0	40	3	1
CM-A17	0	0	0	0	0	0	0	0	0	0	2	0	0	0	0	0	9	0	2
CM-A18	0	0	0	0	0	0	0	0	0	0	1	0	2	24	0	0	13	1	1
CM-A20	0	0	0	0	0	0	0	0	0	2	0	0	0	0	0	0	0	0	0
CM-A21	0	0	0	0	0	0	0	0	0	3	0	0	0	0	0	0	0	0	0
CM-A22	0	0	0	0	0	0	1	0	0	0	2	0	0	0	0	0	20	0	0
CM-A23	0	0	0	1	0	0	0	0	0	0	0	0	0	0	0	0	0	0	0
CM-A24	0	0	0	7	0	0	0	0	0	0	0	0	0	0	0	0	0	0	0
CM-A25	0	0	0	1	1	2	0	0	0	0	0	0	0	0	0	0	0	0	0
CM-A26	0	0	0	0	0	0	0	0	0	0	0	0	0	0	0	0	20	0	0
CM-A27	0	0	0	0	0	0	0	0	0	0	3	1	0	0	0	5	0	0	0
CM-A28	0	0	0	0	0	0	0	0	0	0	0	1	0	0	0	0	9	3	3
CM-A32	0	0	0	1	1	0	0	0	0	0	0	0	0	0	0	0	0	0	0
CM-A34	0	0	0	0	0	0	0	0	0	0	1	0	0	0	0	0	0	0	0
CM-A35	0	0	1	0	0	0	0	0	0	0	0	0	0	0	0	0	0	0	0
CM-A36	0	0	19	0	0	0	0	0	0	0	0	0	0	0	0	0	0	0	0
CM-A37	0	0	3	0	0	0	0	0	0	0	0	0	0	0	0	0	0	0	0
CM-A38	0	0	4	0	0	0	0	0	0	0	0	0	0	0	0	0	0	0	0
CM-A39	0	0	0	1	0	0	0	0	0	0	0	0	0	0	0	0	0	0	0
CM-A40	0	0	11	0	0	0	0	0	0	0	0	0	0	0	0	0	0	0	0
CM-A42	1	0	0	0	0	0	0	0	0	0	0	0	0	0	0	0	0	0	0
CM-A44	0	0	0	1	0	0	0	0	0	0	0	0	0	0	0	0	0	0	0
CM-A45	0	0	0	1	0	0	0	0	0	0	0	0	0	0	0	0	0	0	0
CM-A46	0	0	0	2	0	0	0	0	0	0	0	0	0	0	0	0	0	0	0
CM-A47	0	0	0	0	0	0	0	0	0	0	0	0	0	0	4	0	0	0	0
CM-A48	0	0	0	0	0	0	0	0	0	0	0	5	0	0	0	0	0	0	0
CM-A50	0	0	0	1	0	0	0	0	0	0	0	0	0	0	0	0	0	0	0
CM-A53	0	0	0	0	0	0	0	0	0	0	0	0	0	0	0	0	0	0	3
CM-A56	0	0	0	0	0	0	0	0	0	0	0	1	0	0	0	0	0	0	0
CM-A57	0	0	0	0	0	0	0	0	0	0	0	1	0	0	0	0	0	0	0
CM-A58	0	0	0	0	0	0	0	0	0	0	0	0	2	0	0	0	0	0	0
CM-A75	0	0	2	0	0	0	0	0	0	0	0	0	0	0	0	0	0	0	0
CM-A77	0	0	0	0	0	0	0	0	0	0	0	0	0	0	0	0	0	0	0
CM-A78	0	0	0	0	0	0	0	0	0	0	1	0	0	0	0	0	0	0	0
Citation	A, B, C	B	B, D	A, B, E	A, F	F	G	H,I	H,I	H,I, J	K	L, I	M, I	M, I	M, I	M, I	N, I	P, O, I	P, O, I
Nest count	29016	1700	649	39000	473	90	1772	21300.3	2853	180310	178	425	9132	5181.6	300	1277	17987	3771	1218
Year(s)	2007	2010	2004-2005	2004	2008	2002-2013	2015-2017	2015-2017	2008	2010	2015-2017	2010-2011	2010-2012	2006	unknown	2010-2011	2010–2014	2006-2010	2006-2010
Citation	Q	R	S	T	U	R	V	V	W	R	X	R	I	I	M, I	I	Y	O	O
A	Encalada, S. E. et al. Phylogeography and population structure of the Atlantic and Mediterranean green turtle Chelonia mydas: a mitochondrial DNA control region sequence assessment. Mol. Ecol. 5, 473–483 (1996).
B	Formia, A., Godley, B. J., Dontaine, J. F. & Bruford, M. W. Mitochondrial DNA diversity and phylogeography of endangered green turtle (Chelonia mydas) populations in Africa. Conserv. Genet. 7, 353–369 (2006).
C	Patrício, A. R. et al. Dispersal of green turtles from Africa’s largest rookery assessed through genetic markers. Mar. Ecol. Prog. Ser. 569, 215–225 (2017).
D	Hancock, J. M., Vieira, S., Taraveira, L., Santos, A., Schmitt, V., Semedo, A., ... & Sequeira, F. (2019). Genetic characterization of green turtles (Chelonia mydas) from São Tomé and Príncipe: Insights on species recruitment and dispersal in the Gulf of Guinea. Journal of Experimental Marine Biology and Ecology, 518, 151181.
E	Formia, A. et al. Genetic composition of the Ascension Island green turtle rookery based on mitochondrial DNA: implications for sampling and diversity. Endanger. Species Res. 3, 145–158 (2007).
F	Bjorndal, K. A., Bolten, A. B., Moreira, L., Bellini, C. & Marcovaldi, M. A. Population structure and diversity of Brazilian green turtle rookeries based on mitochondrial DNA sequences. Chelonian Conserv. Biol. 5, 262–268 (2006).
G	Costa Jordao, J. et al. Mixed-stock analysis in green turtles Chelonia mydas: mtDNA decipher current connections among west Atlantic populations. Mitochondrial DNA Part A 28, 197–207 (2017).
H	Shamblin BM, Bjorndal KA, Bolten AB, Hillis-Starr ZM and others (2012) Mitogenomic sequences better resolve stock structure of southern Greater Caribbean green turtle rookeries. Mol Ecol 21:2330-2340
I	Shamblin, B. M., Witherington, B. E., Hirama, S., Hardy, R. F., & Nairn, C. J. (2018). Mixed stock analyses indicate population-scale connectivity effects of active dispersal by surface-pelagic green turtles. Marine Ecology Progress Series, 601, 215-226.
J	Bjorndal KA, Bolten AB, Troëng S (2005) Population structure and genetic diversity in green turtles nesting at Tortuguero, Costa Rica, based on mitochondrial DNA control region sequences. Mar Biol 147:1449-1457.
K	Barbanti, A. et al. How many came home? Evaluating ex situ conservation of green turtles in the Cayman Islands. Mol. Ecol. 28, 1637–1651 (2019).
L	Ruiz-Urquiola A, Riverón-Giró FBF, Pérez-Bermúdez E, Abreu-Grobois FA and others (2010) Population genetic structure of greater Caribbean green turtles (Chelonia mydas) based on mitochondrial DNA sequences, with an emphasis on rookeries from southwestern Cuba. Rev Investig Mar 31: 33−52
M	Millán-Aguilar O (2009) Estructura genética poblacional de la tortuga verde, Chelonia mydas, en el golfo de México determinada por análisis de sequencias del ADN mitocondrial. MSc thesis, Universidad Nacional Autónoma de México, Mazatlán
N	Pérez-Ríos NA (2008) Estructura genética poblacional de la tortuga verde, Chelonia mydas, en el Caribe mexicano determinada por análisis de sequencias del AND mitocondrial. MSc thesis, Universidad Nacional Autónoma de México, Mazatlán
O	Shamblin BM, Bagley DA, Ehrhart LM, Desjardin NA and others (2015) Genetic structure of Florida green turtle rookeries as indicated by mitochondrial DNA control region sequences. Conserv Genet 16: 673−685
P	Shamblin BM, Dutton PH, Shaver DJ, Bagley DA and others (2017) Mexican origins for the Texas green turtle foraging aggregation: a cautionary tale of incomplete baselines and poor marker resolution. J Exp Mar Biol Ecol 488:111−120
Q	Catry, P., Barbosa, C., Paris, B., Indjai, B., Almeida, A., Limoges, B., ... & Pereira, H. (2009). Status, ecology, and conservation of sea turtles in Guinea-Bissau. Chelonian Conservation and Biology, 8(2), 150-160.
R	Seminoff, J.A., C.D. Allen, G.H. Balazs, P.H. Dutton, T. Eguchi, H.L. Haas, S.A. Hargrove, M.P. Jensen, D.L. Klemm, A.M. Lauritsen, S.L. MacPherson, P. Opay, E.E. Possardt, S.L. Pultz, E.E. Seney, K.S. Van Houtan, R.S. Waples. 2015. Status Review of the Green Turtle (Chelonia mydas) Under the U.S. Endangered Species Act. NOAA Technical Memorandum, NOAANMFS-SWFSC-539. 571pp
S	Girard, A., Godgenger, M. C., Gibudi, A., Fretey, J., Billes, A., Roumet, D., ... & Girondot, M. (2016). Marine turtles nesting activity assessment and trend along the Central African Atlantic coast for the period of 1999-2008. Int J Marine Sci Ocean Technol, 3(3), 21-32.
T	Broderick, A. C., R. Frauenstein, F. Glen, G. C. Hays, A. L. Jackson, et al. 2006. Are green turtles globally endangered? Global Ecology and Biogeography 15: 21–26.
U	Bellini, C., Santos, A. J., Grossman, A., Marcovaldi, M. A., & Barata, P. C. (2013). Green turtle (Chelonia mydas) nesting on Atol das Rocas, north-eastern Brazil, 1990–2008. Journal of the Marine Biological Association of the United Kingdom, 93(4), 1117-1132.
V	van der Zee, J. P., Christianen, M. J., Nava, M., Velez-Zuazo, X., Hao, W., Bérubé, M., ... & Palsbøll, P. J. (2019). Population recovery changes population composition at a major southern Caribbean juvenile developmental habitat for the green turtle, Chelonia mydas. Scientific reports, 9(1), 1-11.
W	Vera, V., & Buitrago, J. (2012). Actividad reproductiva de Chelonia mydas (Testudines: Cheloniidae) en Isla de Aves, Venezuela (2001-2008). Revista de Biología Tropical, 60(2), 745-758.
X	Blumenthal, J. M., Hardwick, J. L., Austin, T. J., Broderick, A. C., Chin, P., Collyer, L., ... & Godley, B. J. (2021). Cayman Islands sea turtle nesting population increases over 22 years of monitoring. Frontiers in Marine Science, 8, 461.
Y	Rodríguez-Martínez, R. E., Quintana-Pali, G., Trujano-Rivera, K. I., Herrera, R., del Carmen García-Rivas, M., Ortíz, A., ... & Jordán-Dahlgren, E. (2021). Sargassum landings have not compromised nesting of loggerhead and green sea turtles in the Mexican Caribbean. Journal of Environmental Management, 299, 113614.

## Sheet: Table S2
Haplotype	N-GoM	E-GoM
CM-A01	15	5
CM-A02	0	0
CM-A03	4	3
CM-A04	0	0
CM-A05	0	0
CM-A06	0	0
CM-A08	0	0
CM-A09	0	0
CM-A10	0	0
CM-A11	0	0
CM-A12	0	0
CM-A13	0	0
CM-A16	0	0
CM-A17	0	0
CM-A18	0	2
CM-A20	0	0
CM-A21	0	0
CM-A22	0	0
CM-A23	0	0
CM-A24	0	0
CM-A25	0	0
CM-A26	0	0
CM-A27	0	0
CM-A28	1	0
CM-A32	0	0
CM-A34	0	0
CM-A35	0	0
CM-A36	0	0
CM-A37	0	0
CM-A38	0	0
CM-A39	0	0
CM-A40	0	0
CM-A42	0	0
CM-A44	0	0
CM-A45	0	0
CM-A46	0	0
CM-A47	0	0
CM-A48	0	0
CM-A50	0	0
CM-A53	0	0
CM-A56	0	0
CM-A57	0	0
CM-A58	0	0
CM-A75	0	0
CM-A77	0	0
CM-A78	0	0

## Sheet: Table S3
Haplotype	N-GoM combined	E-GoM
CM-A01	71	5
CM-A02	0	0
CM-A03	53	3
CM-A04	0	0
CM-A05	4	0
CM-A06	0	0
CM-A08	0	0
CM-A09	0	0
CM-A10	0	0
CM-A11	0	0
CM-A12	0	0
CM-A13	0	0
CM-A16	0	0
CM-A17	0	0
CM-A18	6	2
CM-A20	0	0
CM-A21	0	0
CM-A22	1	0
CM-A23	0	0
CM-A24	0	0
CM-A25	0	0
CM-A26	1	0
CM-A27	2	0
CM-A28	1	0
CM-A32	0	0
CM-A34	0	0
CM-A35	0	0
CM-A36	0	0
CM-A37	0	0
CM-A38	0	0
CM-A39	0	0
CM-A40	0	0
CM-A42	0	0
CM-A44	0	0
CM-A45	0	0
CM-A46	0	0
CM-A47	1	0
CM-A48	0	0
CM-A50	0	0
CM-A53	0	0
CM-A56	0	0
CM-A57	0	0
CM-A58	0	0
CM-A75	0	0
CM-A77	1	0
CM-A78	0	0

## Sheet: Table S4
Nesting Areas from Putman et al. 2015	Mean 2-year Backtracking Probability	Rookeries in Current Study	Probability Assigned to Rookery
SE Florida, USA	0	CEFL/SOFL	0
Tamaulipas, MX	0.00924817	WBCMX	0.0320071
Veracruz, MX	0.0227589
Campeche, MX	0.0506351	CAMX/SRMX/EBCMX	0.0506351
Quintana Roo, MX	0.158271	QRMX	0.158271
Cuba	0.0101375	SWCU/CAYI	0.0101375
Costa Rica	0.0209023	TORT	0.0209023
Aves Island (Venezuela)	0.0229839	AVES	0.0229839
Suriname	0.0569112	SURN	0.0569112
French Guiana	0.0669904	FGUI	0.0669904
Atol das Rocas (Brazil)	0.0115179	BRRA/BRFN	0.0115179
Ascension Island (UK)	2.06128e-05	AI	2.06128e-05
Guinea Bissau	0.008039	GUIB	0.008039
São Tomé and Príncipe	0.0850412	STP	0.0850412
Bioko Island (Equatorial Guinea)	0.00516866	BIOK	0.00516866

## Sheet: Table S5
Capture ID	Species	Trip type	Date	SCL (cm)	PIT tag	Capture Latitude	Capture Longitude	mtDNA	mtSNP
Cc_13_1	Cc	N-GoM	2013-05-22	14.7	982000163656908	28.5892	-89.8524	CC-A1.1
Cc_15_1	Cc	N-GoM	2015-06-02	19.3	4C3D177857	28.8218	-89.0616	CC-A4.1
Cm_16_1	Cm	E-GoM	2016-06-24	18.4	982000362990852	27.2319	-83.6827	CM-A18.1
Cm_16_2	Cm	E-GoM	2016-06-24	16.8	982000362785804	27.2444	-83.6923	CM-A1.1	CM-A1.1.1
Cm_16_3	Cm	N-GoM	2016-07-21	17.2	982000362780559	28.7451	-89.1164	CM-A1.1	CM-A1.1.1
Cm_16_4	Cm	N-GoM	2016-07-21	17.8	982000362985576	28.7439	-89.1181	CM-A1.1	CM-A1.1.1
Cm_16_5	Cm	N-GoM	2016-07-21	20.9	982000163654438	28.7199	-89.1543	CM-A1.1
Cm_16_6	Cm	N-GoM	2016-07-21	17.6	982000362993512	28.7087	-89.1701	CM-A3.1
Cm_16_7	Cm	N-GoM	2016-07-21	16.2	982000362993487	28.7591	-89.1228	CM-A1.1	CM-A1.1.1
Cm_16_8	Cm	N-GoM	2016-07-22	19.7	982000362785400	28.7497	-89.1078	CM-A1.1	CM-A1.1.1
Cm_16_9	Cm	N-GoM	2016-07-22	18	982000362991280	28.7272	-89.1112	CM-A1.1	CM-A1.1.1
Cm_16_11	Cm	N-GoM	2016-07-22	17.1	982000362990866	28.7522	-89.0842	CM-A1.1	CM-A1.1.1
Cm_16_12	Cm	N-GoM	2016-07-22	19	982000362991123	28.7553	-89.069	CM-A1.1	CM-A1.1.1
Cm_16_13	Cm	N-GoM	2016-07-22	17.3	982000362990862	28.7751	-89.0215	CM-A1.1	CM-A1.1.1
Cm_16_14	Cm	E-GoM	2016-09-24	21.7	982000362785232	27.1754	-83.3571	CM-A1.1	CM-A1.1.1
Cm_16_15	Cm	E-GoM	2016-09-24	22.5	982000362992770	27.1711	-83.3574	CM-A1.1	CM-A1.1.1
Cm_16_16	Cm	E-GoM	2016-09-24	22.8	982000362987507	27.1577	-83.3569	CM-A3.1
Cm_16_17	Cm	E-GoM	2016-09-24	18.6	982000364963477	27.1452	-83.3545	CM-A18.1
Cm_16_18	Cm	E-GoM	2016-09-24	21.3	982000364938217	27.1289	-83.3532	CM-A3.1
Cm_16_19	Cm	E-GoM	2016-09-24	22.7	982000364937680	27.133	-83.3539	CM-A1.1	CM-A1.1.1
Cm_16_20	Cm	E-GoM	2016-09-24	20.6	982000362987541	27.1261	-83.3519	CM-A1.1	CM-A1.1.1
Cm_16_21	Cm	E-GoM	2016-09-24	24.5	982000365081834	27.1181	-83.3509	CM-A3.1
Cm_17_1	Cm	N-GoM	2017-06-06	15.2	N/A	28.6931	-89.651	CM-A28.1
Cm_17_2	Cm	N-GoM	2017-06-06	19.7	982000364938176	28.6937	-89.6654	CM-A1.1	CM-A1.1.1
Cm_17_3	Cm	N-GoM	2017-07-24	18.5	982000364843536	28.623	-88.8758	CM-A3.1
Cm_17_4	Cm	N-GoM	2017-07-24	18.2	982000364922117	28.6422	-88.8745	CM-A1.1	CM-A1.1.1
Cm_17_5	Cm	N-GoM	2017-07-25	17.8	982000362990829	28.56	-88.3912	CM-A3.1
Cm_17_6	Cm	N-GoM	2017-07-26	18.3	982000364964247	28.7568	-88.502	CM-A3.1
Cm_17_7	Cm	N-GoM	2017-07-26	18.2	982000364937512	28.7568	-88.502	CM-A1.1	CM-A1.1.2
Cm_17_8	Cm	N-GoM	2017-07-26	18.4	982000149974112	28.7534	-88.4919	CM-A1.1	CM-A1.1.1
Cm_17_9	Cm	N-GoM	2017-07-26	19.1	982000362992728	28.7498	-88.4605	CM-A1.1	CM-A1.1.1
Cm_17_10	Cm	N-GoM	2017-07-26	17.5	982000362984130	28.7587	-88.4914	CM-A1.1	CM-A1.1.1
Ei_13_1	Ei	N-GoM	2013-05-22	15.3	982000163676761	28.6267	-89.8667	EI-A23
Ei_15_1	Ei	N-GoM	2015-06-01	17.8	4C3D216C23	28.6254	-89.182	EI-A23
Ei_17_1	Ei	N-GoM	2017-07-24	17.7	982000364938107	28.7626	-88.7947	EI-A23

## Sheet: Table S6
Model 1 (rookery size)										Model 2 (rookery size and transport probability)										Model 3 (rookery size, includes results from Shamblin et al. 2018)										Model 4 (rookery size and transport probability, includes results from Shamblin et al. 2018)
		mean	median	SD	Q2.5	Q5	Q95	Q97.5				mean	median	SD	Q2.5	Q5	Q95	Q97.5				mean	median	SD	Q2.5	Q5	Q95	Q97.5				mean	median	SD	Q2.5	Q5	Q95	Q97.5
Eastern Gulf of Mexico Mixed Stock	GUIB	0.0910178	0.0710504	0.0784656	0.00279093	0.00562367	0.241093	0.279984		Eastern Gulf of Mexico Mixed Stock	GUIB	0.0295363	0.0248069	0.0236447	0.00147093	0.00238694	0.0711642	0.0854749		Eastern Gulf of Mexico Mixed Stock	GUIB	0.0922475	0.0721531	0.079588	0.00314661	0.00588552	0.248729	0.305971		Eastern Gulf of Mexico Mixed Stock	GUIB	0.0293873	0.0256797	0.0226338	0.00119102	0.00216276	0.0696384	0.084216
	BIOK	0.0139804	0.0110577	0.0116854	0.000425372	0.00093921	0.0380598	0.0435262			BIOK	0.00103425	0.00081637	0.00111456	2.26814e-05	6.10648e-05	0.00277569	0.0033513			BIOK	0.0168976	0.0138466	0.0134821	0.000808897	0.00126617	0.0422581	0.0488661			BIOK	0.00106052	0.000895436	0.000890866	4.59013e-05	9.35978e-05	0.00259798	0.00314831
	STP	0.00529798	0.00417885	0.00447922	0.000181497	0.000402085	0.0142049	0.0168205			STP	0.00685413	0.00560513	0.00623707	0.00030249	0.000533663	0.017226	0.0221415			STP	0.000532177	0.000402782	0.000480474	1.83452e-05	3.45191e-05	0.00151025	0.00177658			STP	0.00737585	0.00654979	0.00536345	0.000276074	0.000513435	0.0166838	0.0204604
	AI	0.0934344	0.0697059	0.0862195	0.00280004	0.00485973	0.275659	0.331999			AI	0.000111399	8.82629e-05	9.91408e-05	4.65137e-06	7.89995e-06	0.000288993	0.000367436			AI	0.0940392	0.0670909	0.086858	0.00248641	0.00588708	0.278118	0.323789			AI	9.76514e-05	7.80765e-05	8.95655e-05	3.58452e-06	6.77368e-06	0.000245675	0.00029155
	BRRA	0.00397225	0.00305846	0.00345116	0.00011101	0.000230697	0.0112043	0.0130463			BRRA	0.000548378	0.000438572	0.000486748	1.80727e-05	3.30903e-05	0.00144547	0.00174049			BRRA	0.00435625	0.00358613	0.00355215	0.000211547	0.00037153	0.0111207	0.0125851			BRRA	0.000570149	0.000499017	0.000462393	1.87929e-05	3.57556e-05	0.00138225	0.00172917
	BRFN	0.000726983	0.000529026	0.000645643	2.53896e-05	4.28431e-05	0.00196895	0.00237191			BRFN	0.000109901	8.34674e-05	0.000107454	4.10719e-06	7.20584e-06	0.000296249	0.000341219			BRFN	0.000741421	0.000535151	0.000717981	2.27332e-05	4.3246e-05	0.00196154	0.00254521			BRFN	0.000101541	7.82e-05	8.83053e-05	3.57434e-06	6.46294e-06	0.000265945	0.00033534
	FGUI	0.0146316	0.0115669	0.0126195	0.000515372	0.000858459	0.0390713	0.0464996			FGUI	0.0143046	0.01248	0.0114477	0.000502478	0.00105408	0.0331754	0.0426278			FGUI	0.0164904	0.0134505	0.0132899	0.000919407	0.00156906	0.0413478	0.0502289			FGUI	0.0153923	0.0132966	0.0116746	0.000668531	0.00140084	0.0344516	0.0413691
	SURN	0.0904609	0.0685449	0.0763951	0.00360438	0.00636696	0.236875	0.27306			SURN	0.0819975	0.0644637	0.068713	0.00263594	0.00504639	0.219754	0.249524			SURN	0.088902	0.0667415	0.0763693	0.00275243	0.00561832	0.239171	0.280454			SURN	0.0852415	0.0698821	0.0675371	0.00361224	0.00645031	0.219035	0.254921
	AVES	0.0235343	0.01934	0.0194629	0.000758128	0.00184888	0.0610221	0.0724622			AVES	0.00789154	0.00677109	0.00632539	0.000337166	0.000638003	0.0187341	0.0247986			AVES	0.0189272	0.0153654	0.0161897	0.000559044	0.00112454	0.049932	0.0569931			AVES	0.00877792	0.00745537	0.00675985	0.000525117	0.000906699	0.0215434	0.0250692
	TORT	0.267829	0.246027	0.166429	0.0188327	0.0334778	0.58106	0.618159			TORT	0.227264	0.211214	0.142859	0.0145534	0.0260843	0.484874	0.519237			TORT	0.290559	0.274981	0.164591	0.0189762	0.0442259	0.585472	0.63903			TORT	0.234877	0.221784	0.139423	0.0168093	0.0347261	0.478258	0.516523
	CAYI	0.0014864	0.00114635	0.00132612	5.78339e-05	0.000113636	0.00413519	0.00503431			CAYI	0.000222127	0.000169552	0.000199841	8.68263e-06	1.68264e-05	0.000584273	0.000719968			CAYI	0.0013899	0.00102295	0.00134522	3.8456e-05	9.22258e-05	0.00398238	0.0049029			CAYI	0.000204474	0.000163073	0.00017726	8.90842e-06	1.43657e-05	0.000515803	0.000637301
	SWCU	0.00343439	0.00266397	0.00302207	0.000106937	0.000224305	0.00924328	0.0114218			SWCU	0.000441766	0.000342904	0.000403132	1.44527e-05	2.75264e-05	0.0011786	0.00150814			SWCU	0.00326392	0.00246799	0.00303557	7.48354e-05	0.000200009	0.00919834	0.0111329			SWCU	0.00041063	0.000326242	0.000350914	1.30639e-05	2.71184e-05	0.00108511	0.00121881
	WBCMX	0.0567506	0.0471572	0.0442067	0.00326182	0.00709793	0.136597	0.164843			WBCMX	0.0153585	0.00908818	0.0217351	0.000262937	0.000633773	0.0483715	0.0640225			WBCMX	0.0527031	0.0436867	0.0414622	0.00267825	0.00507185	0.132465	0.1563			WBCMX	0.0106149	0.00723629	0.0109061	0.000308317	0.000707887	0.0307609	0.0410974
	EBCMX	0.0586443	0.0513292	0.0411844	0.0048667	0.00706688	0.135979	0.159023			EBCMX	0.0379047	0.0317969	0.0309903	0.00163394	0.0032455	0.0939964	0.110278			EBCMX	0.0262484	0.0197807	0.0231669	0.000996585	0.00185963	0.0704745	0.0860305			EBCMX	0.0264586	0.0220327	0.0206333	0.00154695	0.00268665	0.0663562	0.0760869
	CAMX	0.00251147	0.0019184	0.00222758	0.000104532	0.000194007	0.00704111	0.00819869			CAMX	0.00174815	0.00135096	0.00153058	6.54592e-05	0.000103399	0.00445993	0.00569778			CAMX	0.000203159	0.0001413	0.000208938	7.59958e-06	1.11594e-05	0.000592411	0.000782439			CAMX	0.00131334	0.00104585	0.00111429	5.19175e-05	9.028e-05	0.00333403	0.00401036
	SRMX	0.0107414	0.00851633	0.00913408	0.000313872	0.00064739	0.0275703	0.0348182			SRMX	0.007573	0.00614432	0.00678321	0.000255484	0.000479161	0.0194129	0.02422			SRMX	0.00782922	0.00582974	0.00764521	0.000229382	0.000532868	0.022274	0.0266198			SRMX	0.00588916	0.00485268	0.00492993	0.000199859	0.000436609	0.0150436	0.0185176
	QRMX	0.219782	0.207027	0.103947	0.0425726	0.0640921	0.406482	0.436418			QRMX	0.5671	0.574214	0.140206	0.266414	0.334425	0.783344	0.814189			QRMX	0.243799	0.232707	0.112199	0.0567923	0.0776965	0.4506	0.48646			QRMX	0.572228	0.575	0.13321	0.314125	0.355935	0.788543	0.81121
	CEFL	0.0321948	0.0252011	0.026871	0.00151082	0.00251977	0.0851856	0.10146													CEFL	0.0323084	0.0263448	0.0271166	0.0011809	0.00239689	0.0854007	0.106997
	SOFL	0.00956969	0.00743751	0.00835197	0.000278751	0.000712509	0.0258309	0.0315586													SOFL	0.00856162	0.00629783	0.00805879	0.000360137	0.000598406	0.0236641	0.0305748
Northern Gulf of Mexico Mixed Stock	GUIB	0.0507233	0.0369241	0.0470941	0.00103902	0.00272768	0.140481	0.172089		Northern Gulf of Mexico Mixed Stock	GUIB	0.0406025	0.0303962	0.0378563	0.00151546	0.0027379	0.118613	0.139939		Northern Gulf of Mexico Mixed Stock	GUIB	0.00713923	0.0050712	0.00664457	0.000249378	0.000379749	0.0204715	0.0246518		Northern Gulf of Mexico Mixed Stock	GUIB	0.00759335	0.00518861	0.00767603	0.000213352	0.000419639	0.0229233	0.0282537
	BIOK	0.022621	0.0174389	0.0193928	0.000549341	0.0012945	0.0613353	0.0674795			BIOK	0.00459406	0.0037712	0.00365643	0.000189164	0.000317873	0.0113819	0.0130098			BIOK	0.00665979	0.00430244	0.00699887	0.000149729	0.000302221	0.0198976	0.0258524			BIOK	0.00411225	0.00324241	0.00346732	0.000110415	0.00019788	0.0110559	0.0125797
	STP	0.0100551	0.00801742	0.00814102	0.000436985	0.000772172	0.0263228	0.0295371			STP	0.0231168	0.0178035	0.0198974	0.000692351	0.00125695	0.0641752	0.0744403			STP	0.00129854	0.00111613	0.00102375	5.4686e-05	0.000107845	0.00325888	0.00387857			STP	0.0068889	0.00484506	0.00651755	0.000193634	0.000396661	0.0191922	0.0246775
	AI	0.0506348	0.0367948	0.0484849	0.00120343	0.00230359	0.148142	0.176805			AI	0.000572078	0.000449433	0.000481288	1.64248e-05	3.43831e-05	0.00151019	0.00168937			AI	0.00736223	0.00511586	0.00737353	0.00020084	0.000376332	0.0219273	0.0265748			AI	0.000714304	0.000625772	0.000518817	3.42064e-05	6.53609e-05	0.00167829	0.00183586
	BRRA	0.00782136	0.00632238	0.00629029	0.000379312	0.000610002	0.020472	0.0242347			BRRA	0.00268851	0.00217273	0.0021689	8.73599e-05	0.000192859	0.00697162	0.00787997			BRRA	0.00527607	0.00423322	0.00459584	0.000115171	0.000291075	0.0143342	0.0166335			BRRA	0.00287406	0.00229664	0.00231717	9.16118e-05	0.000175807	0.00730628	0.00838069
	BRFN	0.00156008	0.0013133	0.00121731	6.41698e-05	9.35044e-05	0.00392837	0.00433963			BRFN	0.000580647	0.000465118	0.000468067	1.79215e-05	3.80502e-05	0.00155894	0.0017453			BRFN	0.00173943	0.00140474	0.00140483	6.71605e-05	0.000101506	0.00442018	0.00516145			BRFN	0.000668138	0.000566923	0.000514067	1.95927e-05	3.95607e-05	0.00163869	0.00190987
	FGUI	0.0244505	0.0191607	0.0202408	0.000687181	0.00159541	0.0637788	0.0711856			FGUI	0.03519	0.0252205	0.0316983	0.000906442	0.00199032	0.101846	0.115045			FGUI	0.0132565	0.00975137	0.0119282	0.000224672	0.000625855	0.0375275	0.0438662			FGUI	0.013216	0.00979565	0.0116045	0.000330147	0.000869365	0.0358866	0.0429194
	SURN	0.0502377	0.0349662	0.0476512	0.00124025	0.00319003	0.150145	0.17331			SURN	0.0482906	0.03323	0.0479314	0.00102794	0.00219668	0.145524	0.171548			SURN	0.0152006	0.0115805	0.0133436	0.000496015	0.000961509	0.0431852	0.0500166			SURN	0.0144729	0.0106545	0.0129469	0.000555372	0.000984066	0.0397096	0.0475483
	AVES	0.0312522	0.0246302	0.0256727	0.00165018	0.00265454	0.0813586	0.0920482			AVES	0.0258655	0.0193621	0.0223088	0.000765166	0.00187947	0.0709876	0.0810076			AVES	0.0140604	0.0108373	0.0119602	0.00039834	0.000884732	0.0381494	0.0448273			AVES	0.0141506	0.0108143	0.01263	0.000351974	0.000689217	0.0404388	0.0464764
	TORT	0.112966	0.096741	0.0868253	0.00474291	0.00940072	0.273652	0.329437			TORT	0.119826	0.0992501	0.093321	0.00548923	0.00833376	0.301004	0.34906			TORT	0.116458	0.110281	0.071511	0.00787482	0.0127225	0.242906	0.270202			TORT	0.0981504	0.0880111	0.0686779	0.00460613	0.00835074	0.22721	0.256923
	CAYI	0.00302335	0.00243636	0.00241164	0.000104014	0.000183281	0.00790983	0.00894277			CAYI	0.00111443	0.00086924	0.000939146	3.89372e-05	7.08337e-05	0.00290248	0.00346113			CAYI	0.00403875	0.00350007	0.00297233	0.000161613	0.000338025	0.00941164	0.0108835			CAYI	0.00144344	0.00124094	0.00104395	5.93225e-05	0.000105529	0.00349547	0.00391439
	SWCU	0.00741021	0.00597585	0.00583923	0.000281726	0.00056024	0.0184469	0.0207245			SWCU	0.00227026	0.00181582	0.00187743	7.58727e-05	0.000157254	0.00571887	0.00695849			SWCU	0.00870808	0.0072285	0.00686018	0.000293268	0.00059084	0.0214656	0.0245754			SWCU	0.00286721	0.00239827	0.00217929	0.000110162	0.000215135	0.00711895	0.00783908
	WBCMX	0.304108	0.301	0.0937383	0.12665	0.158818	0.463815	0.493918			WBCMX	0.365022	0.373207	0.121796	0.113927	0.161738	0.563348	0.593379			WBCMX	0.456239	0.456197	0.0639789	0.332493	0.343353	0.557931	0.575937			WBCMX	0.507428	0.506528	0.0515848	0.412361	0.426752	0.597327	0.61067
	EBCMX	0.0552041	0.0440765	0.0453366	0.00191554	0.00336823	0.147462	0.170705			EBCMX	0.0740707	0.057577	0.0610732	0.00251753	0.00446676	0.200243	0.220532			EBCMX	0.134933	0.139778	0.056298	0.0188201	0.0360267	0.225161	0.241936			EBCMX	0.200351	0.201955	0.0743807	0.0573586	0.0760142	0.318242	0.341335
	CAMX	0.0049767	0.00427236	0.00381478	0.000191828	0.000366193	0.0122864	0.0144041			CAMX	0.00786897	0.00606043	0.00678654	0.000259886	0.00055797	0.0206259	0.0252103			CAMX	0.00106559	0.00102571	0.000595487	9.12183e-05	0.000187955	0.00206861	0.00228847			CAMX	0.0135344	0.0124645	0.00767728	0.00188635	0.00274229	0.0268713	0.0304897
	SRMX	0.0204622	0.016537	0.0162144	0.00062836	0.00132231	0.0515752	0.0593344			SRMX	0.0312779	0.0237598	0.0263309	0.00131516	0.00201528	0.0846725	0.0959318			SRMX	0.0388101	0.0381642	0.0190539	0.00857771	0.0107548	0.0705542	0.0802399			SRMX	0.055008	0.0512653	0.0285008	0.0116419	0.0160176	0.105898	0.117471
	QRMX	0.138048	0.119474	0.0950566	0.00816328	0.0125789	0.327848	0.360258			QRMX	0.217048	0.184821	0.148588	0.0236254	0.0376198	0.523667	0.602303			QRMX	0.0502208	0.0444015	0.0292739	0.00944365	0.0129667	0.108061	0.123231			QRMX	0.0565265	0.0530597	0.029472	0.0120171	0.0153975	0.107122	0.126317
	CEFL	0.0837998	0.0789794	0.0531608	0.0057005	0.0105604	0.176125	0.199539													CEFL	0.0933901	0.0858804	0.0613519	0.00299488	0.00783384	0.204422	0.224655
	SOFL	0.0206454	0.0171382	0.0154297	0.00106493	0.00185727	0.051143	0.0585034													SOFL	0.0241431	0.0207966	0.0180099	0.00125701	0.00203078	0.057277	0.0658952
