# Supplementary material for: Genetic variation among sea turtle life stages and species suggests connectivity among ocean basins
Source: Ecol Evol. 2022 Oct 30;12(11):e9426. doi: 10.1002/ece3.9426 (PMC9618668; doi:10.1002/ece3.9426)
Supplement: Supplementary file 2 — Tables S7–S14 [file ECE3-12-e9426-s001.xlsx]

## Sheet: Title page
Supporting Information for:
Genetic variation among sea turtle life stages and species
suggests connectivity among ocean basins
Katrina F. Phillips, Katherine R. Martin, Gustavo D. Stahelin, Anna E. Savage, Katherine L. Mansfield
Table S7: Leatherback haplotypes by location and life stage
Table S8: Green turtle haplotypes by location and life stage
Table S9: Flatback haplotypes by location and life stage
Table S10: Hawksbill haplotypes by location and life stage
Table S11: Loggerhead haplotypes by location and life stage
Table S12: Kemp's ridley haplotypes by location and life stage
Table S13: Olive ridley haplotypes by location and life stage
Table S14: Full citations for Tables S7-13

## Sheet: Table S7
LEATHERBACK
Dermochelys coriacea		HM452343 KM357642.1	HM452353.1	HM452344	HM452345	JX629705.1	JX629699.1	HM452354.1	HM452349	HM452350	HM452351	HM452352	KU234548.1	KU234549.1	HM452360.1	HM452361.1	HM452362.1	HM452363.1	HM452364.1	HM452365.1	HM452355.1	HM452356.1	HM452357.1	HM452346	HM452358.1	HM452347	HM452359.1	HM452348
		Dc1.1 (Dc2, Dc_A1)	Dc1.2	Dc1.3 (Dc3)	Dc1.4 (Dc7)	Dc_C3 (DcC3)	Dc_A5 (DcA5)	Dc1.6	Dc2.1	Dc3.1 (Dc1, Dc_C)	Dc3.2 (Dc_C2)	Dc4.1 (Dc5)	Dc4.2	Dc4.3	Dc5.1 (E, JD3)	Dc6.1	Dc7.1	Dc8.1	Dc9.1, (DC_I, Dc6, JD1 or JD2)	Dc9.2	Dc10.1	Dc11.1	Dc12.1	Dc13.1 (Dc4)	Dc14.1	Dc17.1	Dc18.1	Dc19.1
Atlantic	rookery	Dutton et al. 2013 (Brazil, Costa Rica, French Guiana, USVI, Trinidad, USA, Ghana, Gabon) Molfetti et al. 2013 (French Guiana, French West Indies) Carreras et al. 2013 (Dominican Republic)		Dutton et al. 2013 (Ghana, Gabon)	Dutton et al. 2013 (Ghana)	Molfetti et al. 2013 (French Guiana)	Molfetti et al. 2013 (French Guiana)		Dutton et al. 2013 (USVI)	Dutton et al. 2013 (Brazil, Costa Rica, French Guiana, USVI, Trinidad, USA, Gabon) Vargas et al. 2008 (Brazil) Molfetti et al. 2013 (French Guiana, French West Indies) Carreras et al. 2013 (Dominican Republic)	Dutton et al. 2013 (Costa Rica, French Guiana, Trinidad) Molfetti et al. 2013 (French Guiana, French West Indies)	Dutton et al. 2013 (Ghana, Gabon) Vargas et al. 2008 (Brazil)												Dutton et al. 2013 (Ghana, Gabon) Vargas et al. 2019 (Brazil)		Dutton et al. 2013 (USA)		Dutton et al. 2013 (Costa Rica)
Atlantic	adult foraging	Stewart et al. 2016 (fishery bycatch in Gulf of Mexico, Northeast Distant, Caribbean, Florida East Coast, Mid Atlantic Bight, Northeast Coastal, South Atlantic Bight, and Sargasso)							Stewart et al. 2016 (fishery bycatch in Gulf of Mexico)	Stewart et al. 2016 (fishery bycatch in Gulf of Mexico, Northeast Distant, Florida East Coast, Mid Atlantic Bight, Northeast Coastal)	Stewart et al. 2016 (fishery bycatch in Gulf of Mexico, Northeast Distant, Mid Atlantic Bight, Northeast Coastal)															Stewart et al. 2016 (fishery bycatch in Gulf of Mexico, Northeast Distant, Florida East Coast)
Atlantic	adult stranding	Vargas et al. 2008 (Brazil) Vargas et al. 2019 (Brazil)		Vargas et al. 2008 (Brazil) Vargas et al. 2019 (Brazil)	Vargas et al. 2008 (Brazil) Vargas et al. 2019 (Brazil)					Vargas et al. 2008 (Brazil) Vargas et al. 2019 (Brazil)		Vargas et al. 2008 (Brazil) Vargas et al. 2019 (Brazil)							Vargas et al. 2008 (Brazil)					Vargas et al. 2008 (Brazil) Vargas et al. 2019 (Brazil)
IndoPacific	rookery	Dutton et al. 2013 (South Africa) Maslim et al. 2016 (Indonesia) Bahri et al. 2015 (Indonesia)	Dutton et al. 2011		Dutton et al. 2013 (South Africa)			Dutton et al. 2011				Maslim et al. 2016 (Indonesia)	Maslim et al. 2016 (Indonesia)	Maslim et al. 2016 (Indonesia)	Dutton et al. 2011	Dutton et al. 2011	Dutton et al. 2011	Dutton et al. 2011	Dutton et al. 2011	Dutton et al. 2011	Dutton et al. 2011	Dutton et al. 2011	Dutton et al. 2011		Dutton et al. 2011		Dutton et al. 2011
IndoPacific	adult stranding														Yoshikawa et al. 2016 (Japan)				Cho et al. 2018 (Korea) Yoshikawa et al. 2016 (Japan)

## Sheet: Table S8
GREEN TURTLE
Chelonia mydas		JF308465	JF308466	KT581616	KT581617			JX306006		JN632497	HM365068								MF315093.1	JN632498	JN632499	JF308470	JQ366073	JF308472	JF308473	JF308474		MF315094.1	JF308475	JF308476	KT232136	JF308482	JX306007		KR011755	KX247562	JN632500			MF315095.1	JQ420802	KT581618	JX306008		MF315096.1	JN632501	JN632502	KT581619	JF308478
		CmA1.1	CmA1.2	CmA1.3	CmA1.4	CmA1.5	CmA1.6	CmA2.1	CmA2.2	CmA3.1	CmA3.2	CmA3.3	CmA3.4	CmA3.5	CmA3.6	CmA3.7	CmA3.8	CmA3.9	CM3.X_PR	CmA5.1	CmA5.2	CmA5.3	CmA6.1	CmA8.1	CmA8.2	CmA8.3	CmA8.4	CM8.X_PR	CmA9.1	CmA10.1	CmA11.1	CmA12.1	CmA13.1	CmA13.2	CmA14.1	CmA15.1	CmA16.1	CmA16.2	CmA16.3	CM16.X_PR	CmA17.1	CmA18.1	CmA18.2	CmA18.3	CM18.X_PR	CmA20.1	CmA21.1	CmA22.1	CmA23.1
Atlantic	dispersal stage juveniles	Current study (Gulf of Mexico) Shamblin et al. 2018b (GOM)	Shamblin et al. 2018b (GOM)	Shamblin et al. 2018b (GOM)	Shamblin et al. 2018b (GOM)					Current study (Gulf of Mexico) Shamblin et al. 2018b (GOM)										Shamblin et al. 2018b (GOM)																						Current study (Gulf of Mexico) Shamblin et al. 2018b (GOM)	Shamblin et al. 2018b (GOM)					Shamblin et al. 2018b (GOM)
Atlantic	mixed inwater (juveniles, subadults, adults)	Naro-Maciel et al. 2017 (USA)	Naro-Maciel et al. 2017 (USA)	Naro-Maciel et al. 2017 (USA)	Naro-Maciel et al. 2017 (USA)			Naro-Maciel et al. 2017 (USA)		Naro-Maciel et al. 2017 (USA)			Naro-Maciel et al. 2017 (USA)							Naro-Maciel et al. 2017 (USA)																	Naro-Maciel et al. 2017 (USA)	Naro-Maciel et al. 2017 (USA)				Naro-Maciel et al. 2017 (USA)	Naro-Maciel et al. 2017 (USA)				Naro-Maciel et al. 2017 (USA)	Naro-Maciel et al. 2017 (USA)
Atlantic	post-dispersal juveniles	Patrício et al. 2017b (Puerto Rico) Shamblin et al. 2017 (USA) Gorham et al. 2016 (USA) Chabot et al. 2021 (USA)	Patrício et al. 2017b (Puerto Rico) Shamblin et al. 2017 (USA) Gorham et al. 2016 (USA) Chabot et al. 2021 (USA)	Gorham et al. 2016 (USA) Chabot et al. 2021 (USA)	Patrício et al. 2017b (Puerto Rico) Gorham et al. 2016 (USA) Chabot et al. 2021 (USA)			Patrício et al. 2017b (Puerto Rico) Gorham et al. 2016 (USA)		Patrício et al. 2017b (Puerto Rico) Shamblin et al. 2017 (USA) Gorham et al. 2016 (USA) Chabot et al. 2021 (USA)									Patrício et al. 2017b (Puerto Rico)	Patrício et al. 2017b (Puerto Rico) Shamblin et al. 2017 (USA) Gorham et al. 2016 (USA) Hancock et al. 2019 (Sao Tome and Principe) Chabot et al. 2021 (USA)	Patrício et al. 2017b (Puerto Rico)		Hancock et al. 2019 (Sao Tome and Principe)	Patrício et al. 2017b (Puerto Rico) Jordão et al. 2015 (Brazil) Gorham et al. 2016 (USA) Hancock et al. 2019 (Sao Tome and Principe)	Jordão et al. 2015 (Brazil)	Jordão et al. 2015 (Brazil)		Patrício et al. 2017b (Puerto Rico)					Gorham et al. 2016 (USA)			Shamblin et al. 2017 (USA)	Patrício et al. 2017b (Puerto Rico) Shamblin et al. 2017 (USA) Gorham et al. 2016 (USA) Chabot et al. 2021 (USA)	Chabot et al. 2021 (USA)		Patrício et al. 2017b (Puerto Rico)	Patrício et al. 2017b (Puerto Rico) Shamblin et al. 2017 (USA) Gorham et al. 2016 (USA)	Shamblin et al. 2017 (USA) Gorham et al. 2016 (USA) Chabot et al. 2021 (USA)	Patrício et al. 2017b (Puerto Rico) Gorham et al. 2016 (USA) Chabot et al. 2021 (USA)		Patrício et al. 2017b (Puerto Rico)			Shamblin et al. 2017 (USA) Gorham et al. 2016 (USA)
Atlantic	rookery	Shamblin et al. 2015a (USA) Shamblin et al. 2017 (USA, Mexico) Shamblin et al. 2020 (USA)	Shamblin et al. 2015a (USA) Shamblin et al. 2017 (USA) Shamblin et al. 2020 (USA)		Shamblin et al. 2017 (USA)			Shamblin et al. 2015a (USA) Shamblin et al. 2017 (USA)		Shamblin et al. 2012b (Costa Rica, Venezuela, Suriname) Schultz 2016 (USVI) Shamblin et al. 2015a (USA) Shamblin et al. 2017 (USA, Mexico) Shamblin et al. 2020 (USA)									Shamblin et al. 2012b (Costa Rica)	Shamblin et al. 2012b (Costa Rica, USVI, Venezuela, Suriname) Schultz 2016 (USVI) Shamblin et al. 2015a (USA) Shamblin et al. 2020 (USA)	Shamblin et al. 2012b (USVI, Venezuela) Schultz 2016 (USVI)		Shamblin et al. 2012b (Costa Rica, Suriname) Hancock et al. 2019 (Sao Tome and Principe)	Patrício et al. 2017a (Guinea-Bissau) Shamblin et al. 2015a (USA) Hancock et al. 2019 (Sao Tome and Principe) Shamblin et al. 2015ab (Brazil)		Patrício et al. 2017a (Guinea-Bissau) Shamblin et al. 2015b (Brazil)			Shamblin et al. 2015b (Brazil)	Shamblin et al. 2015b (Brazil)	Shamblin et al. 2015b (Brazil)	Shamblin et al. 2015b (Brazil)	Shamblin et al. 2015a (USA) Shamblin et al. 2017 (USA)				Shamblin et al. 2012b (USVI) Shamblin et al. 2015a (USA) Shamblin et al. 2017 (USA)				Shamblin et al. 2015a (USA)		Shamblin et al. 2015a (USA) Shamblin et al. 2020 (USA)			Shamblin et al. 2012b (Costa Rica)	Shamblin et al. 2012b (Costa Rica)		Shamblin et al. 2015b (Brazil)
Atlantic	adult foraging
Atlantic	adult stranding																			Shamblin et al. 2012a (1 male, Costa Rica)
IndoPacific	mixed inwater (juveniles, subadults, adults)
IndoPacific	post-dispersal juveniles
IndoPacific	rookery
IndoPacific	adult foraging
IndoPacific	adult stranding
Mediterranean	post-dispersal juveniles																																Garofalo et al. 2013b (Italy)
Mediterranean	rookery																																Bradshaw et al. 2018 (Cyprus)		Bradshaw et al. 2018 (Cyprus)
Mediterranean	adult foraging
Mediterranean	adult stranding
[truncated: 262 more columns]

## Sheet: Table S9
FLATBACK
Natator depressus		MN029076	MN029077	MN029078	MN029079	MN029080	MN029081	MN029082	MN029083	MN029084	MN029085	MN029086	MN029087	MN029088	MN029089	MN029090	MN029091	MN029092	MN029093	MN029094	MN029095	MN029096	MN029097	MN029098	MN029099	MN029100	MN029101	MN029102	MN029103	MN029104	MN029105	MN029106	MN029107
		Nd01	Nd02	Nd03	Nd04	Nd05	Nd06	Nd07	Nd08	Nd09	Nd10	Nd11	Nd12	Nd13	Nd14	Nd15	Nd16	Nd17	Nd18	Nd19	Nd20	Nd21	Nd22	Nd23	Nd24	Nd25	Nd26	Nd27	Nd28	Nd29	Nd30	Nd31	Nd32
IndoPacific	rookery	Pittard 2010 (Australia) Reid et al. 2019 (Australia)	Pittard 2010 (Australia) Reid et al. 2019 (Australia)	Pittard 2010 (Australia) Reid et al. 2019 (Australia)	Pittard 2010 (Australia) Reid et al. 2019 (Australia)	Pittard 2010 (Australia) Reid et al. 2019 (Australia)	Pittard 2010 (Australia) Reid et al. 2019 (Australia)	Pittard 2010 (Australia) Reid et al. 2019 (Australia)	Pittard 2010 (Australia) Reid et al. 2019 (Australia)	Pittard 2010 (Australia) Reid et al. 2019 (Australia)	Pittard 2010 (Australia) Reid et al. 2019 (Australia)	Pittard 2010 (Australia) Reid et al. 2019 (Australia)	Pittard 2010 (Australia) Reid et al. 2019 (Australia)	Reid et al. 2019 (Australia)	Reid et al. 2019 (Australia)	Reid et al. 2019 (Australia)	Reid et al. 2019 (Australia)	Reid et al. 2019 (Australia)	Reid et al. 2019 (Australia)	Reid et al. 2019 (Australia)	Reid et al. 2019 (Australia)	Reid et al. 2019 (Australia)	Reid et al. 2019 (Australia)	Reid et al. 2019 (Australia)	Reid et al. 2019 (Australia)	Reid et al. 2019 (Australia)	Reid et al. 2019 (Australia)	Reid et al. 2019 (Australia)	Reid et al. 2019 (Australia)	Reid et al. 2019 (Australia)	Reid et al. 2019 (Australia)	Reid et al. 2019 (Australia)	Reid et al. 2019 (Australia)

## Sheet: Table S10
HAWKSBILL
Eretmochelys imbricata		EF210779.1	JN998513 EF210781 JX289889.1	JN998519 EF210782	JN998526 EF210783	JN998510 EF210784 JX289886.1	JN998511		JN998512 EF210786	JN998514 EF210788	JN998515 EF210789	JN998516 EF210790	JN998517 EF210791	EF210792.1	EF210795.1	EU113048 JX289885.1	JN998518 EF210796	JN998520	DQ177340.1	KC241906.1	EF210797.1		JN998521 EF210793	EU113049	JN998522 EF210794	EF210785.1 JX289888.1	JN998523 EF210787	KC196501.1	JX289882.1 GU138122	EF210780.1	JN998524	EF210798.1	EF210799.1	EF210800.1	DQ177339.1	DQ177341.1	KC196498.1	JN998525	EF210801.1	KC196499.1	JX289883.1	KC196500.1	KC241907.1	JX289890.1	JX289891.1	KF959630	GU138123	KC196502.1	JX441892
		EiA1 (A, CU1, EiBR8, EimBR8)	EiA2 (alfa, g, EiBR17)	EiA3 (B, e)	EiA9 (F, c)	EiA11 (F, PR1, EiBR13)	EiA12 (G, i)	EiA13 (gama, CU2)	EiA18 (L, PR3)	EiA20 (N, PR2)	EiA21 (O, PR4)	EiA22 (P, MX3)	EiA23 (Q, MX1)	EiA24 (Q, MX2)	EiA27 (a)	EiA28 (b, EiBR12)	EiA29 (CU3)	EiA30 (CU4)	EiA32 (f, EiBR10)	EiA35 (m)	EiA36 (n)	EiA39 (q)	EiA41	EiA42 (Q, MX2)	EiA43 (Q, MX2)	EiA45 (F, PR1, EiBR15)	EiA47 (L, PR3)	EiA48 (see EiIP-16)	EiA49 (EiBR5)	EiA51 (A,CU1)	EiA52 (alpha)	EiA58	EiA59	EiA60	EiA61 (A, CU1, EiBR9)	EiA62 (EiBR16)	EiA63 (F, PR1)	EiA65	EiA68 (A)	EiA69	EiA70 (EATL, EIBR6)	EiA71	EiA73	EiA75 (EiBR18)	EiA76 (f, EiBR19)	EiA81	EiA82	EiA83 (Q, MX2)	EiA84
Atlantic	dispersal stage juveniles												Current study (Gulf of Mexico)
Atlantic	post-dispersal juveniles	Brito et al. 2020 (Brazil, Uruguay, includes Cc hybrid) Gorham et al. 2014 (USA) Pérez-Bermúdez et al. 2017 (Cuba fishery) Wood et al. 2013 (USA) Trujillo-Arias et al. 2014 (Colombia) Velez-Zuazo et al. 2008 (Puerto Rico) Cazabon-Mannette et al. 2016 (Tobago) Vilaça et al. 2013 (Brazil) Proietti et al. 2014 (Brazil) Putman et al. 2014 (Ascension Island)	Trujillo-Arias et al. 2014 (Colombia) Wood et al. 2013 (USA) Velez-Zuazo et al. 2008 (Puerto Rico) Cazabon-Mannette et al. 2016 (Tobago) Vilaça et al. 2013 (Brazil)	Velez-Zuazo et al. 2008 (Puerto Rico) Pérez-Bermúdez et al. 2017 (Cuba fishery) Wood et al. 2013 (USA)	Brito et al. 2020 (Brazil) Gorham et al. 2014 (USA) Wood et al. 2013 (USA) Trujillo-Arias et al. 2014 (Colombia) Velez-Zuazo et al. 2008 (Puerto Rico) Cazabon-Mannette et al. 2016 (Tobago) Proietti et al. 2014 (Brazil)	Brito et al. 2020 (Brazil) Gorham et al. 2014 (USA) Wood et al. 2013 (USA) Trujillo-Arias et al. 2014 (Colombia) Velez-Zuazo et al. 2008 (Puerto Rico) Cazabon-Mannette et al. 2016 (Tobago) Vilaça et al. 2013 (Brazil) Proietti et al. 2014 (Brazil) Pérez-Bermúdez et al. 2017 (Cuba fishery)	Wood et al. 2013 (USA)	Pérez-Bermúdez et al. 2017 (Cuba fishery)		Velez-Zuazo et al. 2008 (Puerto Rico) Pérez-Bermúdez et al. 2017 (Cuba fishery) Wood et al. 2013 (USA)		Velez-Zuazo et al. 2008 (Puerto Rico) Wood et al. 2013 (USA) Pérez-Bermúdez et al. 2017 (Cuba fishery)	Brito et al. 2020 (Brazil) Gorham et al. 2014 (USA) Pérez-Bermúdez et al. 2017 (Cuba fishery) Wood et al. 2013 (USA) Velez-Zuazo et al. 2008 (Puerto Rico) Proietti et al. 2014 (Brazil)	Brito et al. 2020 (Brazil) Velez-Zuazo et al. 2008 (Puerto Rico) Proietti et al. 2014 (Brazil) Pérez-Bermúdez et al. 2017 (Cuba fishery)	Gorham et al. 2014 (USA) Wood et al. 2013 (USA) Pérez-Bermúdez et al. 2017 (Cuba fishery) Cazabon-Mannette et al. 2016 (Tobago)	Brito et al. 2020 (Brazil) Velez-Zuazo et al. 2008 (Puerto Rico) Pérez-Bermúdez et al. 2017 (Cuba fishery) Vilaça et al. 2013 (Brazil)	Velez-Zuazo et al. 2008 (Puerto Rico) Pérez-Bermúdez et al. 2017 (Cuba fishery)		Brito et al. 2020 (Brazil, Uruguay) Cazabon-Mannette et al. 2016 (Tobago) Vilaça et al. 2013 (Brazil) Proietti et al. 2014 (Brazil)	Wood et al. 2013 (USA) Pérez-Bermúdez et al. 2017 (Cuba fishery)	Velez-Zuazo et al. 2008 (Puerto Rico) Pérez-Bermúdez et al. 2017 (Cuba fishery)	Gorham et al. 2014 (USA) Wood et al. 2013 (USA)	Velez-Zuazo et al. 2008 (Puerto Rico) Pérez-Bermúdez et al. 2017 (Cuba fishery) Gorham et al. 2014 (USA) Wood et al. 2013 (USA)	Gorham et al. 2014 (USA) Cazabon-Mannette et al. 2016 (Tobago)	Gorham et al. 2014 (USA) Pérez-Bermúdez et al. 2017 (Cuba fishery) Wood et al. 2013 (USA) Velez-Zuazo et al. 2008 (Puerto Rico) Cazabon-Mannette et al. 2016 (Tobago)	Trujillo-Arias et al. 2014 (Colombia) Velez-Zuazo et al. 2008 (Puerto Rico) Cazabon-Mannette et al. 2016 (Tobago) Vilaça et al. 2013 (Brazil)	Velez-Zuazo et al. 2008 (Puerto Rico)		Vilaça et al. 2013 (Brazil) Monzón-Argüello et al. 2010b (Cape Verde) Putman et al. 2014 (Ascension Island)	Velez-Zuazo et al. 2008 (Puerto Rico)			Velez-Zuazo et al. 2008 (Puerto Rico)	Velez-Zuazo et al. 2008 (Puerto Rico)	Vilaça et al. 2013 (Brazil) Brito et al. 2020 (Brazil)	Brito et al. 2020 (Brazil) Vilaça et al. 2013 (Brazil) Proietti et al. 2014 (Brazil) Putman et al. 2014 (Ascension Island)	Gorham et al. 2014 (USA) Wood et al. 2013 (USA)		Velez-Zuazo et al. 2008 (Puerto Rico)		Vilaça et al. 2013 (Brazil)			Vilaça et al. 2013 (Brazil)	Vilaça et al. 2013 (Brazil) Brito et al. 2020 (Brazil) Proietti et al. 2014 (Brazil)		Monzón-Argüello et al. 2010b (Cape Verde)	Gorham et al. 2014 (USA) Wood et al. 2013 (USA) Cazabon-Mannette et al. 2016 (Tobago)
Atlantic	rookery	Levasseur et al. 2019 (Antigua) Carreras et al. 2013 (Dominican Republic) Browne et al. 2010 (Barbados) Lara-Ruiz et al. 2006 (Brazil) Diaz-Fernandez et al. 1999 (Cuba) Trujillo-Arias et al. 2014 (Colombia) Velez-Zuazo et al. 2008 (Puerto Rico) Cazabon-Mannette et al. 2016 (Tobago) Leroux et al. 2012 (Antigua, Guadeloupe, USVI) Hill et al. 2018 (USVI) Vilaça et al. 2013 (Brazil)	Leroux et al. 2012 (Costa Rica, Nicaragua)	Levasseur et al. 2019 (Antigua) Trujillo-Arias et al. 2014 (Colombia) Leroux et al. 2012 (Antigua, USVI) Hill et al. 2018 (USVI)	Browne et al. 2010 (Barbados) Carreras et al. 2013 (Dominican Republic) Trujillo-Arias et al. 2014 (Colombia) Velez-Zuazo et al. 2008 (Puerto Rico) Cazabon-Mannette et al. 2016 (Tobago) Leroux et al. 2012 (Costa Rica, Guadaloupe, USVI)	Levasseur et al. 2019 (Antigua) Cazabon-Mannette et al. 2016 (Tobago) Carreras et al. 2013 (Dominican Republic) Browne et al. 2010 (Barbados) Diaz-Fernandez et al. 1999 (Cuba) Trujillo-Arias et al. 2014 (Colombia) Velez-Zuazo et al. 2008 (Puerto Rico) Leroux et al. 2012 (Antigua, Costa Rica, Guadaloupe, Nicaragua, USVI) Hill et al. 2018 (USVI)	Leroux et al. 2012 (Costa Rica, Guadaloupe)	Diaz-Fernandez et al. 1999 (Cuba)	Carreras et al. 2013 (Dominican Republic)	Levasseur et al. 2019 (Antigua, Barbuda) Carreras et al. 2013 (Dominican Republic) Velez-Zuazo et al. 2008 (Puerto Rico) Leroux et al. 2012 (USVI)	Velez-Zuazo et al. 2008 (Puerto Rico)	Leroux et al. 2012 (Mexico) Labastida‐Estrada et al. 2018 (Mexico)	Carreras et al. 2013 (Dominican Republic) Labastida‐Estrada et al. 2018 (Mexico) Leroux et al. 2012 (Mexico)	Labastida‐Estrada et al. 2018 (Mexico)	Levasseur et al. 2019 (Antigua)	Cazabon-Mannette et al. 2016 (Tobago)	Diaz-Fernandez et al. 1999 (Cuba)	Diaz-Fernandez et al. 1999 (Cuba) Leroux et al. 2012 (Costa Rica)	Vilaça et al. 2013 (Brazil)			Labastida‐Estrada et al. 2018 (Mexico)	Labastida‐Estrada et al. 2018 (Mexico) Leroux et al. 2012 (Mexico)		Carreras et al. 2013 (Dominican Republic) Cazabon-Mannette et al. 2016 (Tobago) Velez-Zuazo et al. 2008 (Puerto Rico) Leroux et al. 2012 (Mexico, Nicagragua)		Levasseur et al. 2019 (Antigua) Carreras et al. 2013 (Dominican Republic) Leroux et al. 2012 (Costa Rica)				Leroux et al. 2012 (Costa Rica)				Lara-Ruiz et al. 2006 (Brazil) Vilaça et al. 2013 (Brazil)	Lara-Ruiz et al. 2006 (Brazil) Vilaça et al. 2013 (Brazil)	Trujillo-Arias et al. 2014 (Colombia)	Leroux et al. 2012 (Nicaragua)		not published? Eastern Caribbean		not published? Eastern Caribbean	not published? Eastern Caribbean					Levasseur et al. 2019 (Antigua)	Leroux et al. 2012 (Nicaragua)
Atlantic	adult foraging and breeding males	Velez-Zuazo et al. 2008 (Puerto Rico breeding male) Pérez-Bermúdez et al. 2017 (Cuba fishery males and females) Cazabon-Mannette et al. 2016 (Tobago) Wood et al. 2013 (USA) Labastida‐Estrada et al. 2018 (Mexico)	Labastida‐Estrada et al. 2018 (Mexico)	Labastida‐Estrada et al. 2018 (Mexico)	Labastida‐Estrada et al. 2018 (Mexico) Pérez-Bermúdez et al. 2017 (Cuba fishery male and female)	Velez-Zuazo et al. 2008 (Puerto Rico breeding male) Pérez-Bermúdez et al. 2017 (Cuba fishery males and females) Cazabon-Mannette et al. 2016 (Tobago) Wood et al. 2013 (USA) Labastida‐Estrada et al. 2018 (Mexico)		Pérez-Bermúdez et al. 2017 (Cuba fishery males and females)	Velez-Zuazo et al. 2008 (Puerto Rico breeding male)	Velez-Zuazo et al. 2008 (Puerto Rico breeding male)	Velez-Zuazo et al. 2008 (Puerto Rico breeding male)		Velez-Zuazo et al. 2008 (Puerto Rico breeding male) Pérez-Bermúdez et al. 2017 (Cuba fishery males and females - 23 and 41) Wood et al. 2013 (USA) Labastida‐Estrada et al. 2018 (Mexico)	Velez-Zuazo et al. 2008 (Puerto Rico breeding male) Pérez-Bermúdez et al. 2017 (Cuba fishery males and females) Labastida‐Estrada et al. 2018 (Mexico)	Velez-Zuazo et al. 2008 (Puerto Rico breeding male)		Pérez-Bermúdez et al. 2017 (Cuba fishery male and females)				Wood et al. 2013 (USA) Pérez-Bermúdez et al. 2017 (Cuba fishery male) Labastida‐Estrada et al. 2018 (Mexico)	Labastida‐Estrada et al. 2018 (Mexico)	Labastida‐Estrada et al. 2018 (Mexico) Pérez-Bermúdez et al. 2017 (Cuba fishery males and females)	Velez-Zuazo et al. 2008 (Puerto Rico breeding male)	Velez-Zuazo et al. 2008 (Puerto Rico breeding male) Pérez-Bermúdez et al. 2017 (Cuba fishery female) Cazabon-Mannette et al. 2016 (Tobago) Labastida‐Estrada et al. 2018 (Mexico)		Velez-Zuazo et al. 2008 (Puerto Rico breeding male)			Labastida‐Estrada et al. 2018 (Mexico)		Velez-Zuazo et al. 2008 (Puerto Rico breeding male) Labastida‐Estrada et al. 2018 (Mexico)					Labastida‐Estrada et al. 2018 (Mexico)											Labastida‐Estrada et al. 2018 (Mexico)
IndoPacific	dispersal stage juveniles
IndoPacific	post-dispersal juveniles
IndoPacific	rookery
IndoPacific	adult foraging
[truncated: 115 more columns]

## Sheet: Table S11
LOGGERHEAD
Caretta caretta		EU179436	EU179437	EU179438	EU179439	EU483081	FM244620	KC310493	KC310494	KF021625	EU179445	EU179446	EU179447	EU179448	EU179449	EU179451	FM200217	GQ344479		JQ340911					EU179455	HM179461		KF840723	KF840725	KF840724	EU179459	JQ350705	EU179460	EU179461	EU179462	EU179463	EU179440	JQ350706	EU179441	FJ817091	JF922016		JQ082299	KF770994	KT005406.1	JF922017	EU179442	EU179443	EU179444
		CcA1.1	CcA1.2	CcA1.3	CcA1.4	CcA1.5	CcA1.6	CcA1.7	CcA1.8	CcA1.9	CcA2.1	CcA2.2	CcA2.3	CcA2.4	CcA2.5	CcA2.6	CcA2.8	CcA2.9	CcA2.10	CcA2.11	CcA2.12	CcA2.14	CcA2.13	CcA2.15	CcA3.1	CcA3.2	CcA3.3	CcA4.1	CcA4.2	CcA4.3	CcA5.1	CcA6.1	CcA7.1	CcA7.2	CcA8.1	CcA9.1	CcA10.1	CcA10.4	CcA11.1	CcA11.2	CcA11.3	CcA11.4	CcA11.5	CcA11.6	CcA11.7 (not same as 72.1)	CcA12.1	CcA13.1	CcA14.1	CcA15.1
Atlantic	dispersal stage juveniles	Current study (Gulf of Mexico) Monzón-Arguello et al. 2012 (France stranding)		Monzón-Arguello et al. 2012 (France stranding)	Monzón-Arguello et al. 2012 (France stranding)						Monzón-Arguello et al. 2012 (France stranding)														Monzón-Arguello et al. 2012 (France stranding)			Current study (Gulf of Mexico)							Monzón-Arguello et al. 2012 (France stranding)		Monzón-Arguello et al. 2012 (France stranding)											Monzón-Arguello et al. 2012 (France stranding)
Atlantic	post-dispersal juveniles	LaCasella et al. 2013 (north Atlantic bycatch) Stewart et al. 2019 ("small" bycatch) Monzón-Arguello et al. 2012 (France stranding 61.5 SCLmin)	LaCasella et al. 2013 (north Atlantic bycatch) Stewart et al. 2019 ("small" bycatch)	LaCasella et al. 2013 (north Atlantic bycatch) Stewart et al. 2019 ("small" bycatch)	LaCasella et al. 2013 (north Atlantic bycatch) Stewart et al. 2019 ("small" bycatch)						LaCasella et al. 2013 (north Atlantic bycatch) Stewart et al. 2019 ("small" bycatch) Monzón-Arguello et al. 2012 (France stranding)		LaCasella et al. 2013 (north Atlantic bycatch) Stewart et al. 2019 ("small" bycatch)	LaCasella et al. 2013 (north Atlantic bycatch)	LaCasella et al. 2013 (north Atlantic bycatch) Stewart et al. 2019 ("small" bycatch)				LaCasella et al. 2013 (north Atlantic bycatch) Stewart et al. 2019 ("small" bycatch)						LaCasella et al. 2013 (north Atlantic bycatch) Stewart et al. 2019 ("small" bycatch)			LaCasella et al. 2013 (north Atlantic bycatch) Stewart et al. 2019 ("small" bycatch) Brito et al. 2020 (Brazil, including Ei hybrid)	Shamblin et al. 2018a (USA Cm hybrid) Brito et al. 2020 (Brazil, Uruguay - Ei hybrids)		LaCasella et al. 2013 (north Atlantic bycatch) Stewart et al. 2019 ("small" bycatch)		LaCasella et al. 2013 (north Atlantic bycatch) Stewart et al. 2019 ("small" bycatch)		LaCasella et al. 2013 (north Atlantic bycatch) Stewart et al. 2019 ("small" bycatch)	LaCasella et al. 2013 (north Atlantic bycatch) Stewart et al. 2019 ("small" bycatch) Monzón-Arguello et al. 2012 (France stranding)	LaCasella et al. 2013 (north Atlantic bycatch) Stewart et al. 2019 ("small" bycatch)				Stewart et al. 2019 ("small" bycatch)						LaCasella et al. 2013 (north Atlantic bycatch) Stewart et al. 2019 ("small" bycatch) Monzón-Arguello et al. 2012 (France stranding)	LaCasella et al. 2013 (north Atlantic bycatch) Stewart et al. 2019 ("small" bycatch)	LaCasella et al. 2013 (north Atlantic bycatch) Stewart et al. 2019 ("small" bycatch)
Atlantic	rookery	Monzón-Arguello et al. 2010a (USA) Shamblin et al. 2012c (USA)	Shamblin et al. 2012c (USA)	Monzón-Arguello et al. 2010a (Cape Verde) Shamblin et al. 2012c (USA, Mexico) Shamblin et al. 2014 (Cape Verde) Stiebens et al. 2013 (Cape Verde)	Monzón-Arguello et al. 2010a (Cape Verde) Shamblin et al. 2012c (USA, Bahamas, Mexico) Shamblin et al. 2014 (Cape Verde) Stiebens et al. 2013 (Cape Verde)	Monzón-Arguello et al. 2010a (Cape Verde)		Shamblin et al. 2014 (Cape Verde)	Shamblin et al. 2014 (Cape Verde)	Stiebens et al. 2013 (Cape Verde)	Monzón-Arguello et al. 2010a (Cape Verde) Shamblin et al. 2012c (USA, Bahamas, Mexico) Shamblin et al. 2014 (Cape Verde) Stiebens et al. 2013 (Cape Verde)	Shamblin et al. 2012c (USA)	Shamblin et al. 2012c (USA, Mexico)	Shamblin et al. 2012c (USA)	Shamblin et al. 2012c (USA, Mexico)					Shamblin et al. 2012c (USA)					Shamblin et al. 2012c (USA, Bahamas, Mexico)			Shamblin et al. 2014 (Brazil)	Shamblin et al. 2014 (Brazil)	Shamblin et al. 2014 (Brazil)	Shamblin et al. 2012c (USA, Mexico)		Shamblin et al. 2012c (USA)	Shamblin et al. 2012c (USA)	Shamblin et al. 2012c (USA, Mexico)	Shamblin et al. 2012c (USA, Mexico)	Shamblin et al. 2012c (USA, Mexico)	Shamblin et al. 2012c (USA)		Monzón-Arguello et al. 2010a (Cape Verde) Stiebens et al. 2013 (Cape Verde)	Shamblin et al. 2012c (USA, Bahamas, Mexico)		Shamblin et al. 2012c (Mexico)			Shamblin et al. 2012c (Mexico)	Shamblin et al. 2012c (USA, Mexico)	Shamblin et al. 2012c (USA, Mexico)
Atlantic	adult stranding										Medeiros et al. 2019 (Brazil male)																	Medeiros et al. 2019 (Brazil male)	Medeiros et al. 2019 (Brazil male)	Medeiros et al. 2019 (Brazil male)
Atlantic	mixed inwater (subadults and adults)	Stewart et al. 2019 ("large" bycatch)	Stewart et al. 2019 ("large" bycatch)	Stewart et al. 2019 ("large" bycatch)	Stewart et al. 2019 ("large" bycatch)			Stewart et al. 2019 ("large" bycatch)			Stewart et al. 2019 ("large" bycatch)	Stewart et al. 2019 ("large" bycatch)	Stewart et al. 2019 ("large" bycatch)	Stewart et al. 2019 ("large" bycatch)	Stewart et al. 2019 ("large" bycatch)				Stewart et al. 2019 ("large" bycatch)						Stewart et al. 2019 ("large" bycatch)			Stewart et al. 2019 ("large" bycatch) Prosdocimi et al. 2015 (Argentina)	Prosdocimi et al. 2015 (Argentina)		Stewart et al. 2019 ("large" bycatch)		Stewart et al. 2019 ("large" bycatch)		Stewart et al. 2019 ("large" bycatch)	Stewart et al. 2019 ("large" bycatch)	Stewart et al. 2019 ("large" bycatch)		Stewart et al. 2019 ("large" bycatch)								Stewart et al. 2019 ("large" bycatch)	Stewart et al. 2019 ("large" bycatch)
IndoPacific	post-dispersal juveniles
IndoPacific	rookery										Shamblin et al. 2014 (South Africa) Bowen et al. 1994 (South Africa samples re-run by Shamblin et al for long fragment)																																	Shamblin et al. 2014 (Oman) Bowen et al. 1994 (Oman samples re-run by Shamblin et al for long fragment)
IndoPacific	mixed inwater (subadults and adults)
Mediterranean	mixed inwater (juveniles and adults)	Garofalo et al. 2013a Tolve et al. 2018 (Italy)		Garofalo et al. 2013a	Garofalo et al. 2013a		Garofalo et al. 2013a				Garofalo et al. 2013a Tolve et al. 2018 (Italy, Slovenia, Croatia) Splendiani et al. 2017 (Italy)						Tolve et al. 2018 (Italy, Slovenia) Splendiani et al. 2017 (Italy)	Garofalo et al. 2013a Splendiani et al. 2017 (Italy) Tolve et al. 2018 (Italy, Slovenia)			Splendiani et al. 2017 (Italy)				Garofalo et al. 2013a Tolve et al. 2018 (Italy, Slovenia, Croatia) Splendiani et al. 2017 (Italy)							Garofalo et al. 2013a Tolve et al. 2018 (Italy, Croatia) Splendiani et al. 2017 (Italy)					Splendiani et al. 2017 (Italy)	Tolve et al. 2018 (Italy)
Mediterranean	post-dispersal juveniles	Clusa et al. 2014		Clusa et al. 2014							Clusa et al. 2014 Garofalo et al. 2013a (mass stranding) Yilmaz et al. 2012 (Albania)						Clusa et al. 2014 Garofalo et al. 2013a	Clusa et al. 2014 Garofalo et al. 2013a (mass stranding)							Clusa et al. 2014 Garofalo et al. 2013a (mass stranding)						Clusa et al. 2014	Clusa et al. 2014 Yilmaz et al. 2012 (Albania)						Clusa et al. 2014 Yilmaz et al. 2012 (Albania)										Clusa et al. 2014
Mediterranean	rookery										Carreras et al. 2014 (Greece) Yilmaz et al. 2011 (Turkey) Garofalo et al. 2009 (Italy) Saied et al. 2012 (Libya) Clusa et al. 2013 (Libya, Israel, Lebanon, Cyprus, Greece) Maffucci et al. 2016 (Italy) Garofalo et al. 2016 (Italy)						Clusa et al. 2013 (Greece)	Saied et al. 2012 (Libya) Clusa et al. 2013 (Libya, Israel)							Yilmaz et al. 2011 (Turkey) Saied et al. 2012 (Libya) Clusa et al. 2013 (Libya, Lebanon) Maffucci et al. 2016 (Italy)	Yilmaz et al. 2011 (Turkey)						Carreras et al. 2014 (Greece) Clusa et al. 2013 (Greece)						Maffucci et al. 2016 (Italy) Garofalo et al. 2016 (Italy)									Yilmaz et al. 2011 (Turkey)
Mediterranean	adult stranding										Yilmaz et al. 2012 (Albania) Garofalo et al. 2016 (Italy bycatch)						Yilmaz et al. 2012 (Albania)								Garofalo et al. 2016 (Italy bycatch)
[truncated: 56 more columns]

## Sheet: Table S12
KEMP'S RIDLEY
Lepidochelys kempii		MN159149.1 KF385935 (Frey)	MN159148.1 KF385936 (Frey)	MN159147.1 KF385937 (Frey)	MN159143.1 KF385938 (Frey)	MN159146.1 KF385939 (Frey)	MN159144.1 KF385940 (Frey)	MN159151.1 KF385941 (Frey)	MN159152.1 KF385942 (Frey)	MN159145.1	MN159150.1
		Lk 1.1 (Haplotype 7)	Lk 2.1 (Haplotype 6)	Lk 3.1 (Haplotype 5)	Lk 4.1 (Haplotype 1)	Lk 5.1 (Haplotype 4)	Lk 6.1 (Haplotype 2)	Lk 6.2	Lk 7.1 (Haplotype 10)	Haplotype 3	Haplotype 8
Atlantic	post-dispersal juveniles	Frandsen et al. 2020 (USA)	Frandsen et al. 2020 (USA)	Frandsen et al. 2020 (USA)	Frandsen et al. 2020 (USA) Page-Karjian et al. 2021 (USA stranding)		Frandsen et al. 2020 (USA)				Frandsen et al. 2020 (USA)
Atlantic	rookery	Frey et al. 2014 (USA) Frandsen et al. 2020 (USA)	Frey et al. 2014 (USA) Frandsen et al. 2020 (USA)	Frey et al. 2014 (USA) Frandsen et al. 2020 (USA)	Frey et al. 2014 (USA) Frandsen et al. 2020 (USA)	Frey et al. 2014 (USA) Frandsen et al. 2020 (USA)	Frey et al. 2014 (USA) Frandsen et al. 2020 (USA)	Frey et al. 2014 (USA) Frandsen et al. 2020 (USA)	Frey et al. 2014 (USA) Frandsen et al. 2020 (USA)	Frandsen et al. 2020 (USA)
Atlantic	stranding	Frandsen et al. 2020 (USA-DWH)			Frandsen et al. 2020 (USA-DWH)		Frandsen et al. 2020 (USA-DWH)

## Sheet: Table S13
OLIVE RIDLEY
Lepidochelys olivacea		AY920522.1	AY920523.1 KX812522.1	KX768696.1	JN391445.1 KM357632.1	JN391446.1	JN391447.1	JN391448.1	JN391449.1	JN391450.1	JN391451.1	JN391452.1	JN391453.1	JN391454.1	JN391455.1	JN391456.1	JN391457.1	JN391458.1	JN391459.1	JN391460.1	JN391461.1	JN391462.1	JN391463.1	JN391464.1	JN391465.1	KC207828.1	KC207829.1	AY920520.1	KC207830.1 KX812520.1	FJ795409.1	FJ795404.1	FJ795410.1	MK749418.1	MN342240.1	MN342241.1	AY920519.1 KX812518.1 KY091840.1; KY091842.1; KY091844.1; KY091845.1 KY091846.1; KY091847.1; KY091848.1; KY091852.1; KY091853.1	AY920521.1 KX812519.1 KY091841.1 KY091843.1	MN342242.1	MK749419.1		MN342239.1	MN047284.2 DQ177335.1(BR2)	MN047285.2	MK749420.1	MN689737.1 MN047281.2
		haplotype E (Lo32)	haplotype O (Lo-T6)	Lo-T1 (R)	Lo1 (J)	Lo2 (G)	Lo3	Lo4 (H)	Lo5	Lo6	Lo7	Lo8	Lo9	Lo10	Lo11	Lo12	Lo13	Lo14	Lo15 (J)	Lo16	Lo17	Lo18	Lo19	Lo20	Lo21	Lo22	Lo23	Haplotype M (U)	Lo27 (M, Lo-T4)	LoO27_Plot	LoO14 (E, Lo015, 016, 26, 121-125, 273, 274, 276, 341, 343, 365, 611-615, 617-621)	Lo028 (E, Lo275, Lo616)	Lo31	Lo42 (I)	Lo44 (K)	Haplotype K (N, MLK, Lo-T2, TP_21, TP_24, TP_26, TP_27C, TP_28, TP_29_VA382, TP_30_VA395, TP_34_VA378, TP_VA_398)	haplotype N (Lo-T3, MLN, TP_22_VA_383, TP_25)	Lo50 (K4)	Lo62	Lo66	Lo67 (F, Lo014, Lo015, 016, 26, 27, 121-125, 273, 274, 276, 341, 343, 365, 611-615, 617-621)	F1 (BR2)	F2	Lo73	Lo91 (AT1)	Lo92	Lo93	Lo94	Lo95
Atlantic	rookery																													Plot et al. 2012 (French Guiana)		Plot et al. 2012 (French Guiana) Reid et al. 2019 (French Guiana)								Formia unpublished cited in Ferrera et al. 2021 (West Africa)	Ferrera et al. 2021 (Ghana) Reid et al. 2019 (Suriname) Plot et al. 2012 (French Guiana) del Pilar González-García et al. 2021 (Puerto Rico) Reis et al. 2009 (Brazil CcxLo hybrids)	Reid et al. 2019 (Brazil) Lara-Ruiz et al. 2006 (Brazil hybrid)	Reid et al. 2019 (Brazil)		Ferrera et al. 2021 (Ghana) Reid et al. 2019 (Guinea-Bissau)	Formia unpublished cited in Ferrera et al. 2021 (West Africa)	Ferrera et al. 2021 (Ghana)	Ferrera et al. 2021 (Ghana)	Ferrera et al. 2021 (Ghana)
Atlantic	adult stranding																															Puertas et al. 2021 (Brazil)									Puertas et al. 2021 (Brazil)
IndoPacific	rookery	López-Castro & Rocha-Olivares 2005 (Mexico)	López-Castro & Rocha-Olivares 2005 (Mexico, Costa Rica) Campista León et al. 2019 (Mexico)	Campista León et al. 2019 (Mexico)	Jensen et al. 2013/Adnyana unpublished (Australia, Indonesia) Bahri et al. 2015 (Indonesia)	Jensen et al. 2013 (Australia)	Jensen et al. 2013 (Australia)	Jensen et al. 2013 (Australia)	Jensen et al. 2013 (Australia)		Jensen et al. 2013/Adnyana unpublished (Indonesia)							Jensen et al. 2013/Adnyana unpublished (Indonesia) Bahri et al. 2015 (Indonesia)	Jensen et al. 2013 (Australia)	Jensen et al. 2013/Adnyana unpublished (Indonesia)	Jensen et al. 2013/Adnyana unpublished (Indonesia) Bahri et al. 2015 (Indonesia)		Jensen et al. 2013/Adnyana unpublished (Indonesia)		Jensen et al. 2013 (Australia)	Jensen et al. 2013/Adnyana unpublished (Indonesia)	Jensen et al. 2013/Adnyana unpublished (Indonesia)	López-Castro & Rocha-Olivares 2005 (Costa Rica)	Jensen et al. 2013 (Australia) Campista León et al. 2019 (Mexico) Silver-Gorges et al. 2020 (Costa Rica)				Silver-Gorges et al. 2020 (Costa Rica)			López-Castro & Rocha-Olivares 2005 (Mexico) Campista León et al. 2019 (Mexico) Pinou et al. 2019 (Mexico)	Silver-Gorges et al. 2020 (Costa Rica) Campista León et al. 2019 (Mexico) López-Castro & Rocha-Olivares 2005 (Mexico, Costa Rica) Pinou et al. 2019 (Mexico)		Silver-Gorges et al. 2020 (Costa Rica)					Silver-Gorges et al. 2020 (Costa Rica)
IndoPacific	mixed inwater (juveniles and adults)				Jensen et al. 2013 (Australia) Stelfox et al. 2020 (Maldives, Madagascar)	Jensen et al. 2013 (Australia)		Jensen et al. 2013 (Australia) Stelfox et al. 2020 (Maldives)		Jensen et al. 2013 (Australia)	Jensen et al. 2013 (Australia)	Jensen et al. 2013 (Australia)	Jensen et al. 2013 (Australia)	Jensen et al. 2013 (Australia)	Jensen et al. 2013 (Australia)	Jensen et al. 2013 (Australia)	Jensen et al. 2013 (Australia)	Jensen et al. 2013 (Australia)		Jensen et al. 2013 (Australia)	Jensen et al. 2013 (Australia)	Jensen et al. 2013 (Australia)	Jensen et al. 2013 (Australia)	Jensen et al. 2013 (Australia)	Jensen et al. 2013 (Australia)	Jensen et al. 2013 (Australia)	Jensen et al. 2013 (Australia)							Stelfox et al. 2020 (Maldives)	Stelfox et al. 2020 (Maldives, Madagascar)			Stelfox et al. 2020 (Maldives)			Stelfox et al. 2020 (Madagascar)
Mediterranean	adult stranding																																								Revuelta et al. 2015 (Spain)
[truncated: 12 more columns]

## Sheet: Table S14
Species	Reference
Cc	Monzón-Argüello, C., Rico, C., Naro-Maciel, E., Varo-Cruz, N., López, P., Marco, A., & López-Jurado, L. F. (2010a). Population structure and conservation implications for the loggerhead sea turtle of the Cape Verde Islands. Conservation Genetics, 11(5), 1871-1884.
Cc	Shamblin, B. M., Bolten, A. B., Bjorndal, K. A., Dutton, P. H., Nielsen, J. T., Abreu-Grobois, F. A., ... & Nairn, C. J. (2012c). Expanded mitochondrial control region sequences increase resolution of stock structure among North Atlantic loggerhead turtle rookeries. Marine Ecology Progress Series, 469, 145-160.
Cc	Medeiros, L., Monteiro, D. S., Botta, S., Proietti, M. C., & Secchi, E. R. (2019). Origin and foraging ecology of male loggerhead sea turtles from southern Brazil revealed by genetic and stable isotope analysis. Marine Biology, 166(6), 1-14.
Cc	Shamblin, B. M., Mansfield, K. L., Seney, E. E., Long, C. A., Bagley, D. A., & Nairn, C. J. (2018a). Brazilian Origin of a Neritic Juvenile Hybrid Loggerhead x Green Turtle Foraging in Florida. Marine Turtle Newsletter, 155, 4-7.
Cc	Matsuzawa, Y., Kamezaki, N., Ishihara, T., Omuta, K., Takeshita, H., Goto, K., ... & Dutton, P. H. (2016). Fine-scale genetic population structure of loggerhead turtles in the Northwest Pacific. Endangered Species Research, 30, 83-93.
Cc	Nishizawa, H., Narazaki, T., Fukuoka, T., Sato, K., Hamabata, T., Kinoshita, M., & Arai, N. (2014a). Genetic composition of loggerhead turtle feeding aggregations: migration patterns in the North Pacific. Endangered Species Research, 24(1), 85-93.
Cc	Bowen, B. W., Kamezaki, N., Limpus, C. J., Hughes, G. R., Meylan, A. B., & Avise, J. C. (1994). Global Phylogeography of the Loggerhead Turtle (Caretta caretta) as Indicated by Mitochondrial DNA Haplotypes. Evolution, 48(6), 1820-1828.
Cc	Carreras, C., Rees, A. F., Broderick, A. C., Godley, B. J., & Margaritoulis, D. (2014). Mitochondrial DNA markers of loggerhead marine turtles (Caretta caretta)(Testudines: Cheloniidae) nesting at Kyparissia Bay, Greece, confirm the western Greece unit and regional structuring. Scientia Marina, 78(1), 115-124.
Cc	Yilmaz, C., Turkozan, O., & Bardakci, F. (2011). Genetic structure of loggerhead turtle (Caretta caretta) populations in Turkey. Biochemical Systematics and Ecology, 39(4-6), 266-276.
Cc	Garofalo, L., Mingozzi, T., Micò, A., & Novelletto, A. (2009). Loggerhead turtle (Caretta caretta) matrilines in the Mediterranean: further evidence of genetic diversity and connectivity. Marine Biology, 156(10), 2085-2095.
Cc	Saied, A., Maffucci, F., Hochscheid, S., Dryag, S., Swayeb, B., Borra, M., ... & Bentivegna, F. (2012). Loggerhead turtles nesting in Libya: an important management unit for the Mediterranean stock. Mar Ecol Prog Ser, 450, 207-218.
Cc	Clusa, M., Carreras, C., Pascual, M., Gaughran, S. J., Piovano, S., Giacoma, C., ... & Cardona, L. (2014). Fine-scale distribution of juvenile Atlantic and Mediterranean loggerhead turtles (Caretta caretta) in the Mediterranean Sea. Marine biology, 161(3), 509-519.
Cc	Clusa, M., Carreras, C., Pascual, M., Demetropoulos, A., & Margaritoulis, D. (2013). Mitochondrial DNA reveals Pleistocenic colonisation of the Mediterranean by loggerhead turtles (Caretta caretta). Journal of Experimental Marine Biology and Ecology, 439, 15-24.
Cc	Shamblin, B. M., Bolten, A. B., Abreu-Grobois, F. A., Bjorndal, K. A., Cardona, L., Carreras, C., ... & Dutton, P. H. (2014). Geographic patterns of genetic variation in a broadly distributed marine vertebrate: new insights into loggerhead turtle stock structure from expanded mitochondrial DNA sequences. PLoS One, 9(1), e85956.
Cc	Garofalo, L., Mastrogiacomo, A., Casale, P., Carlini, R., Eleni, C., Freggi, D., ... & Novelletto, A. (2013a). Genetic characterization of central Mediterranean stocks of the loggerhead turtle (Caretta caretta) using mitochondrial and nuclear markers, and conservation implications. Aquatic Conservation: Marine and Freshwater Ecosystems, 23(6), 868-884.
Cc	Stiebens, V. A., Merino, S. E., Roder, C., Chain, F. J., Lee, P. L., & Eizaguirre, C. (2013). Living on the edge: how philopatry maintains adaptive potential. Proceedings of the Royal Society B: Biological Sciences, 280(1763), 20130305.
Cc	Yilmaz, C., Turkozan, O., Bardakcı, F., White, M., & Kararaj, E. (2012). Loggerhead turtles (Caretta caretta) foraging at Drini Bay in Northern Albania: Genetic characterisation reveals new haplotypes. Acta Herpetologica, 7(1), 155-162.
Cc	LaCasella, E. L., Epperly, S. P., Jensen, M. P., Stokes, L., & Dutton, P. H. (2013). Genetic stock composition of loggerhead turtles Caretta caretta bycaught in the pelagic waters of the North Atlantic. Endangered Species Research, 22(1), 73-84.
Cc	Tolve, L., Casale, P., Formia, A., Garofalo, L., Lazar, B., Natali, C., ... & Ciofi, C. (2018). A comprehensive mitochondrial DNA mixed-stock analysis clarifies the composition of loggerhead turtle aggregates in the Adriatic Sea. Marine Biology, 165(4), 1-14.
Cc	Splendiani, A., Fioravanti, T., Giovannotti, M., D’Amore, A., Furii, G., Totaro, G., ... & Caputo Barucchi, V. (2017). Mitochondrial DNA reveals the natal origin of Caretta caretta (Testudines: Cheloniidae) stranded or bycaught along the Southwestern Adriatic coasts. The European Zoological Journal, 84(1), 566-574.
Cc	Stewart, K. R., LaCasella, E. L., Jensen, M. P., Epperly, S. P., Haas, H. L., Stokes, L. W., & Dutton, P. H. (2019). Using mixed stock analysis to assess source populations for at‐sea bycaught juvenile and adult loggerhead turtles (Caretta caretta) in the north‐west Atlantic. Fish and Fisheries, 20(2), 239-254.
Cc	Boyle, M. C., FitzSimmons, N. N., Limpus, C. J., Kelez, S., Velez-Zuazo, X., & Waycott, M. (2009). Evidence for transoceanic migrations by loggerhead sea turtles in the southern Pacific Ocean. Proceedings of the Royal Society B: Biological Sciences, 276(1664), 1993-1999.
Cc	Maffucci, F., Corrado, R., Palatella, L., Borra, M., Marullo, S., Hochscheid, S., ... & Iudicone, D. (2016). Seasonal heterogeneity of ocean warming: a mortality sink for ectotherm colonizers. Scientific reports, 6(1), 1-9.
Cc	Garofalo, L., Marsili, L., Terracciano, G., Baini, M., Senese, M., Mancusi, C., & Lorenzini, R. (2016). Welcome to the North! Genetic makeup of loggerhead Caretta caretta females from the northernmost Italian nesting site. In Atti XI Congresso Nazionale Societas Herpetologica Italica. Ianieri Edizioni, Trento, Italy. https://doi. org/10.13140/rg (Vol. 2, No. 14077.15849).
Cc	Prosdocimi, L., Bugoni, L., Albareda, D., & Remis, M. I. (2015). Are stocks of immature loggerhead sea turtles always mixed?. Journal of Experimental Marine Biology and Ecology, 466, 85-91.
Cc	Monzón-Argüello, C., Dell'Amico, F., Moriniere, P., Marco, A., López-Jurado, L. F., Hays, G. C., ... & Lee, P. L. (2012). Lost at sea: genetic, oceanographic and meteorological evidence for storm-forced dispersal. Journal of the Royal Society Interface, 9(73), 1725-1732.
Cm	Patrício, A. R., Vélez-Zuazo, X., van Dam, R. P., & Diez, C. E. (2017b). Genetic composition and origin of juvenile green turtles foraging at Culebra, Puerto Rico, as revealed by mtDNA. Latin american journal of aquatic research, 45(3), 506-520.
Cm	Patrício, A. R., Formia, A., Barbosa, C., Broderick, A. C., Bruford, M., Carreras, C., ... & Godley, B. J. (2017a). Dispersal of green turtles from Africa’s largest rookery assessed through genetic markers. Marine Ecology Progress Series, 569, 215-225.
Cm	Bradshaw, P. J., Broderick, A. C., Carreras, C., Fuller, W., Snape, R. T. E., Wright, L. I., & Godley, B. J. (2018). Defining conservation units with enhanced molecular tools to reveal fine scale structuring among Mediterranean green turtle rookeries. Biological Conservation, 222, 253-260.
Cm	Shamblin, B. M., Bjorndal, K. A., Bolten, A. B., Hillis-Starr, Z. M., Lundgren, I., Naro-Maciel, E., & Nairn, C. J. (2012b). Mitogenomic sequences better resolve stock structure of southern Greater Caribbean green turtle rookeries. Molecular Ecology, 21(10), 2330-2340.
Cm	Schultz, E. (2016). Genetic Analysis, Movement, and Nesting Patterns of the Green Sea Turtle (Chelonia Mydas) in St. Croix, Virgin Islands (USA): A Regional Analysis for the Caribbean (Masters dissertation).
Cm	Shamblin, B. M., Bagley, D. A., Ehrhart, L. M., Desjardin, N. A., Martin, R. E., Hart, K. M., ... & Nairn, C. J. (2015a). Genetic structure of Florida green turtle rookeries as indicated by mitochondrial DNA control region sequences. Conservation Genetics, 16(3), 673-685.
Cm	Shamblin, B. M., Witherington, B. E., Hirama, S., Hardy, R. F., & Nairn, C. J. (2018b). Mixed stock analyses indicate population-scale connectivity effects of active dispersal by surface-pelagic green turtles. Marine Ecology Progress Series, 601, 215-226.
Cm	Jordão, J. C., Bondioli, A. C. V., Guebert, F. M., Thoisy, B. D., & Toledo, L. F. D. A. (2015). Green turtle (Chelonia mydas) genetic diversity at Paranaguá Estuarine Complex feeding grounds in Brazil. Genetics and molecular biology, 38(3), 346-352.
Cm	Shamblin, B. M., P. H. Dutton, D. J. Shaver, D. A. Bagley, N. F. Putman, K. L. Mansfield, L. M. Ehrhart, L. J. Peña, and C. J. Nairn (2017) Mexican origins for the Texas green turtle foraging aggregation: A cautionary tale of incomplete baselines and poor marker resolution. Journal of Experimental Marine Biology and Ecology 488:111–120.
Cm	Shamblin, B. M., K. M. Hart, K. J. Martin, S. A. Ceriani, D. A. Bagley, K. L. Mansfield, L. M. Ehrhart, and C. J. Nairn (2020) Green turtle mitochondrial microsatellites indicate finer-scale natal homing to isolated islands than to continental nesting sites. Marine Ecology Progress Series 643:159–171.
Cm	Jordão, J. C., Bondioli, A. C. V., Almeida-Toledo, L. F. D., Bilo, K., Berzins, R., Le Maho, Y., ... & de Thoisy, B. (2017). Mixed-stock analysis in green turtles Chelonia mydas: mtDNA decipher current connections among west Atlantic populations. Mitochondrial DNA Part A, 28(2), 197-207.
Cm	Shamblin, B. M., Bjorndal, K. A., Bolten, A. B., & Nairn, C. J. (2012a). Natal homing by an adult male green turtle at Tortuguero, Costa Rica. Marine Turtle Newsletter, (134), 21.
Cm	Gorham, J. C., Bresette, M. J., Guertin, J. R., Shamblin, B. M., & Nairn, C. J. (2016) Green turtles (Chelonia mydas) in an urban estuary system: Lake Worth Lagoon, Florida. Florida Scientist, 14-27.
Cm	Bagda, E., F. Bardakci, and O. Turkozan. (2012). Lower genetic structuring in mitochondrial DNA than nuclear DNA among the nesting colonies of green turtles (Chelonia mydas) in the Mediterranean. Biochemical Systematics and Ecology 43:192–199.
Cm	Dutton, P. H., Jensen, M. P., Frutchey, K., Frey, A., LaCasella, E., Balazs, G. H., ... & Tatarata, M. (2014a). Genetic stock structure of green turtle (Chelonia mydas) nesting populations across the Pacific islands. Pacific Science, 68(4), 451-464.
Cm	Hamabata, T., N. Kamezaki, and T. Hikida. (2014). Genetic structure of green turtle (Chelonia mydas) peripheral populations nesting in the northwestern Pacific rookeries: Evidence for northern refugia and postglacial colonization. Marine Biology 161:495–507.
Cm	Hancock, J. M., S. Vieira, L. Taraveira, A. Santos, V. Schmitt, A. Semedo, A. R. Patrício, N. Ferrand, H. Gonçalves, and F. Sequeira. (2019). Genetic characterization of green turtles (Chelonia mydas) from São Tomé and Príncipe: Insights on species recruitment and dispersal in the Gulf of Guinea. Journal of Experimental Marine Biology and Ecology 518:151181.
Cm	Ng, C. K. Y., P. H. Dutton, H. X. Gu, T. H. Li, M. Bin Ye, Z. R. Xia, F. Y. Zhang, J. X. Duan, C. K. Hsu, G. H. Balazs, and M. B. Murphy. (2017). Regional conservation implications of green turtle (Chelonia mydas) genetic stock composition in China. Chelonian Conservation and Biology 16:139–150.
Cm	Jensen, M. P., Miller, J. D., FitzSimmons, N. N., & Al-Merghani, M. (2019). Identification of Chelonia mydas populations in the Kingdom of Saudi Arabia through regional genetic analyses. Mar. Turt. Newsl, 156.
Cm	Nishizawa, H., Narazaki, T., Fukuoka, T., Sato, K., Hamabata, T., Kinoshita, M., & Arai, N. (2014b). Juvenile green turtles on the northern edge of their range: mtDNA evidence of long-distance westward dispersals in the northern Pacific Ocean. Endangered Species Research, 24(2), 171-179.
Cm	Jensen, M. P., I. Bell, C. J. Limpus, M. Hamann, S. Ambar, T. Whap, C. David, and N. N. FitzSimmons. (2016a). Spatial and temporal genetic variation among size classes of green turtles (Chelonia mydas) provides information on oceanic dispersal and population dynamics. Marine Ecology Progress Series 543:241–256.
Cm	Hamabata, T., H. Nishizawa, I. Kawazu, K. Kameda, N. Kamezaki, and T. Hikida. (2018). Stock composition of green turtles Chelonia mydas foraging in the Ryukyu Archipelago differs with size class. Marine Ecology Progress Series 600:151–163.
Cm	Hayashi, R., & Nishizawa, H. (2015). Body size distribution demonstrates flexible habitat shift of green turtle (Chelonia mydas). Global Ecology and Conservation, 3, 115-120.
Cm	Leonhardt, J.D., Jensen, M.P., Van Herwerden ,L., Hazel, J. & Hamann, M. (2015) A juvenile Chelonia mydas foraging aggregation within the Great Barrier Reef demonstrates recruitment from two of the largest east coast rookeries and other rookeries around the Australasian Pacific. Genbank
Cm	Jones, K., M. Jensen, G. Burgess, J. Leonhardt, L. van Herwerden, J. Hazel, M. Hamann, I. Bell, and E. Ariel. (2018). Closing the gap: Mixed stock analysis of three foraging populations of green turtles (Chelonia mydas) on the Great Barrier Reef. PeerJ 2018:1–18.
Cm	Read, T. C., FitzSimmons, N. N., Wantiez, L., Jensen, M. P., Keller, F., Chateau, O., ... & Limpus, C. J. (2015). Mixed stock analysis of a resident green turtle, Chelonia mydas, population in New Caledonia links rookeries in the South Pacific. Wildlife Research, 42(6), 488-499.
Cm	Boissin, E., Neglia, V., D’hauteserre, F. B. C., Tatarata, M., & Planes, S. (2019). Evolutionary history of green turtle populations, Chelonia mydas, from French Polynesia highlights the putative existence of a glacial refugium. Marine Biodiversity, 49(6), 2725-2733.
Cm	Jones, K., Burgess, G., Budd, A. M., Huerlimann, R., Mashkour, N., & Ariel, E. (2020). Molecular evidence for horizontal transmission of chelonid alphaherpesvirus 5 at green turtle (Chelonia mydas) foraging grounds in Queensland, Australia. PloS one, 15(1), e0227268.
Cm	Jensen, M. P., Pilcher, N., & FitzSimmons, N. N. (2016b). Genetic markers provide insight on origins of immature green turtles Chelonia mydas with biased sex ratios at foraging grounds in Sabah, Malaysia. Endangered Species Research, 31, 191-201.
Cm	Joseph, J., Nishizawa, H., Arshaad, W. M., Kadir, S. A. S., Jaaman, S. A., Bali, J., ... & Katoh, M. (2016). Genetic stock compositions and natal origin of green turtle (Chelonia mydas) foraging at Brunei Bay. Global Ecology and Conservation, 6, 16-24.
Cm	Álvarez-Varas, R., Contardo, J., Heidemeyer, M., Forero-Rozo, L., Brito, B., Cortés, V., ... & Vianna, J. A. (2017). Ecology, health and genetic characterization of the southernmost green turtle (Chelonia mydas) aggregation in the Eastern Pacific: implications for local conservation strategies. Latin american journal of aquatic research, 45(3), 540-554.
Cm	Dutton, P. H., M. P. Jensen, A. Frey, E. Lacasella, G. H. Balazs, P. Zárate, O. Chassin-Noria, A. L. Sarti-Martinez, and E. Velez (2014b) Population structure and phylogeography reveal pathways of colonization by a migratory marine reptile (Chelonia mydas) in the central and eastern Pacific. Ecology and Evolution 4:4317–4331.
Cm	Hamabata, T., Hikida, T., Okamoto, K., Watanabe, S., & Kamezaki, N. (2015). Ontogenetic habitat shifts of green turtles (Chelonia mydas) suggested by the size modality in foraging aggregations along the coasts of the western Japanese main islands. Journal of Experimental Marine Biology and Ecology, 463, 181-188.
Cm	Naro-Maciel, E., S. J. Gaughran, N. F. Putman, G. Amato, F. Arengo, P. H. Dutton, K. W. McFadden, E. C. Vintinner, and E. J. Sterling (2014) Predicting connectivity of green turtles at Palmyra Atoll, central Pacific: A focus on mtDNA and dispersal modelling. Journal of the Royal Society Interface 11.
Cm	Nishizawa, H., J. Joseph, Y. K. Chong, S. A. Syed Kadir, I. Isnain, T. A. Ganyai, S. Jaaman, and X. Zhang (2018) Comparison of the rookery connectivity and migratory connectivity: insight into movement and colonization of the green turtle (Chelonia mydas) in Pacific–Southeast Asia. Marine Biology 165:1–15.
Cm	Garofalo, L., N. Novarini, L. Testa, S. Urso, P. Blasi, E. Madeo, S. Giglio, and A. Novelletto (2013b) OCC-Asional visitors: the first mitochondrial characterization of three green turtles (Chelonia mydas L., 1758) from Italian coastal waters indicates an eastern-Mediterranean origin. Pages 119–126 II Congresso Testuggini e Tartarughe. Chieti, Italy.
Cm	Shamblin, B. M., P. H. Dutton, K. A. Bjorndal, A. B. Bolten, E. Naro-Maciel, A. J. B. Santos, C. Bellini, C. Baptistotte, M. Â. Marcovaldi, and C. J. Nairn (2015b) Deeper mitochondrial sequencing reveals cryptic diversity and structure in Brazilian green turtle rookeries. Chelonian Conservation and Biology 14:167–172.
Cm	Naro-Maciel, E., K. M. Hart, R. Cruciata, and N. F. Putman. (2017). DNA and dispersal models highlight constrained connectivity in a migratory marine megavertebrate. Ecography 40:586–597.
Cm	Frey, A., P. H. Dutton, and G. H. Balazs. (2013). Insights on the demography of cryptic nesting by green turtles (Chelonia mydas) in the main Hawaiian Islands from genetic relatedness analysis. Journal of Experimental Marine Biology and Ecology 442:80–87.
Cm	Anastácio, R., Santos, C., Lopes, C., Moreira, H., Souto, L., Ferrão, J., Garnier, J., & Pereira, M. J. (2014). Reproductive biology and genetic diversity of the green turtle (Chelonia mydas) in Vamizi island, Mozambique. SpringerPlus, 3(1), 540. https://doi.org/10.1186/2193-1801-3-540
Cm	Chabot, R. M., Welsh, R. C., Mott, C. R., Guertin, J. R., Shamblin, B. M., & Witherington, B. E. (2021). A Sea Turtle Population Assessment for Florida's Big Bend, Northeastern Gulf of Mexico. Gulf and Caribbean Research, 32(1), 19-33.
Dc	Vargas, S. M., Araújo, F. C., Monteiro, D. S., Estima, S. C., Almeida, A. P., Soares, L. S., & Santos, F. R. (2008). Genetic diversity and origin of leatherback turtles (Dermochelys coriacea) from the Brazilian coast. Journal of Heredity, 99(2), 215-220.
Dc	Dutton, P. H., Roden, S. E., Stewart, K. R., LaCasella, E., Tiwari, M., Formia, A., ... & Allman, P. (2013). Population stock structure of leatherback turtles (Dermochelyscoriacea) in the Atlantic revealed using mtDNA and microsatellite markers. Conservation Genetics, 14(3), 625-636.
Dc	Dutton, P. H., Bowen, B. W., Owens, D. W., Barragan, A., & Davis, S. K. (1999). Global phylogeography of the leatherback turtle (Dermochelys coriacea). Journal of Zoology, 248(3), 397-409.
Dc	Dutton, P.H., Lacasella, E.L., Barragan, A. and Tapilatu, R. (2011) Stock structure of leatherback (Dermochelys coriacea) rookeries in the Pacific based on mitochondrial DNA. Genbank
Dc	Maslim, Farajallah A., Zamani N. P. (2016) Leatherback turtle (Dermochelys coriacea) populations in Sumatra: genetic diversity and connectivity pattern. AACL Bioflux 9(2):276-283.
Dc	Molfetti, E., Vilaça, S. T., Georges, J. Y., Plot, V., Delcroix, E., Le Scao, R., ... & De Thoisy, B. (2013). Recent demographic history and present fine-scale structure in the Northwest Atlantic leatherback (Dermochelys coriacea) turtle population. PLoS One, 8(3), e58061.
Dc	Vargas, S. M., Lins, L. S., Molfetti, É., Ho, S. Y., Monteiro, D., Barreto, J., ... & Santos, F. R. (2019). Revisiting the genetic diversity and population structure of the critically endangered leatherback turtles in the South-west Atlantic Ocean: insights for species conservation. Journal of the Marine Biological Association of the United Kingdom, 99(1), 31-41.
Dc	Cho, Y., Kim, H. K., Lee, K., Kim, H. W., Park, K. J., Sohn, H., ... & Kim, J. H. (2018). Determination of the haplotype and complete mitochondrial genome of the leatherback turtle Dermochelys coriacea (Testudines: Dermochelyidae) found in the vicinity of Korea. Conservation Genetics Resources, 10(4), 701-704.
Dc	Yoshikawa, N., Kamezaki, N., Kawazu, I., Hirai, S., & Taguchi, S. (2016). Stock origin of the leatherback turtles (Dermochelys coriacea) found in the vicinity of Japan revealed by mtDNA Haplotypes. Current herpetology, 35(2), 115-121.
Dc	Stewart, K. R., LaCasella, E. L., Roden, S. E., Jensen, M. P., Stokes, L. W., Epperly, S. P., & Dutton, P. H. (2016). Nesting population origins of leatherback turtles caught as bycatch in the US pelagic longline fishery. Ecosphere, 7(3), e01272.
Dc, Ei	Carreras, C., Godley, B. J., Leon, Y. M., Hawkes, L. A., Revuelta, O., Raga, J. A., & Tomas, J. (2013). Contextualising the last survivors: population structure of marine turtles in the Dominican Republic. PloS one, 8(6), e66037.
Ei	Levasseur, K. E., Stapleton, S. P., Fuller, M. C., & Quattro, J. M. (2019). Exceptionally high natal homing precision in hawksbill sea turtles to insular rookeries of the Caribbean. Marine Ecology Progress Series, 620, 155-171.
Ei, Lo	Lara-Ruiz, P., Lopez, G. G., Santos, F. R., & Soares, L. S. (2006). Extensive hybridization in hawksbill turtles (Eretmochelys imbricata) nesting in Brazil revealed by mtDNA analyses. Conservation Genetics, 7(5), 773-781.
Ei	Arshaad, W.M. & S.A.S.A. Kadir. (2009). Identification of the stock/population of green and hawksbill turtles in the Southeast Asian region.In: Report on the Third Technical Consultation on Research for Stock Enhancement of Sea Turtles (Japanese Trust Fund IV Program) (eds. Kadir, S.A.S.A. & O. Abe) SEAFDEC-MFRDMD/RM/24:25-135
Ei	LaCasella, E. L., Jensen, M. P., Madden Hof, C. A., Bell, I. P., Frey, A., & Dutton, P. H. (2021). Mitochondrial DNA profiling to combat the illegal trade in tortoiseshell products. Frontiers in Marine Science, 7, 1225.
Ei	Vargas, S. M., Jensen, M. P., Ho, S. Y., Mobaraki, A., Broderick, D., Mortimer, J. A., ... & FitzSimmons, N. N. (2016). Phylogeography, genetic diversity, and management units of hawksbill turtles in the Indo-Pacific. Journal of Heredity, 107(3), 199-213.
Ei	Bell, I., & Jensen, M. P. (2018). Multinational genetic connectivity identified in western Pacific hawksbill turtles, Eretmochelys imbricata. Wildlife research.
Ei	Nishizawa, H., Joseph, J., & Chong, Y. K. (2016). Spatio-temporal patterns of mitochondrial DNA variation in hawksbill turtles (Eretmochelys imbricata) in Southeast Asia. Journal of Experimental Marine Biology and Ecology, 474, 164-170.
Ei	Gaos, A. R., Lewison, R. L., Liles, M. J., Gadea, V., Altamirano, E., Henríquez, A. V., ... & Dutton, P. H. (2016). Hawksbill turtle terra incognita: conservation genetics of eastern Pacific rookeries. Ecology and evolution, 6(4), 1251-1264.
Ei	Díaz-Fernández, R., Okayama, T., Uchiyama, T., Carrillo, E., Espinosa, G., Marquez, R., ... & Koike, H. (1999). Genetic sourcing for the hawksbill turtle, Eretmochelys imbricata, in the northern Caribbean region. Chelonian Conservation and Biology, 3(2), 296-300.
Ei	Trujillo-Arias, N., Amorocho, D. F., López-Álvarez, D., & Mejía-Ladino, L. M. (2014). Phylogeographic relations of some feeding and nesting of hawksbill turtle rookeries (Eretmochelys imbricata) in the Caribbean and Pacific of Colombia. Boletín de Investigaciones Marinas y Costeras-INVEMAR, 43(1), 159-182.
Ei	Velez-Zuazo, X., Ramos, W. D., van Dam, R. P., Diez, C. E., Abreu-Grobois, A., & McMillan, W. O. (2008). Dispersal, recruitment and migratory behaviour in a hawksbill sea turtle aggregation. Molecular Ecology, 17(3), 839-853.
Ei	Cazabon-Mannette, M., Browne, D., Austin, N., Hailey, A., & Horrocks, J. (2016). Genetic structure of the hawksbill turtle rookery and foraging aggregation in Tobago, West Indies. Journal of Experimental Marine Biology and Ecology, 485, 94-101.
Ei	Vilaça, S. T., Lara-Ruiz, P., Marcovaldi, M. A., Soares, L. S., & Santos, F. R. (2013). Population origin and historical demography in hawksbill (Eretmochelys imbricata) feeding and nesting aggregates from Brazil. Journal of Experimental Marine Biology and Ecology, 446, 334-344.
Ei	Wood, L. D., Hardy, R., Meylan, P. A., & Meylan, A. B. (2013). Characterization of a hawksbill turtle (Eretmochelys imbricata) foraging aggregation in a high-latitude reef community in southeastern Florida, USA. Herpetological Conservation and Biology, 8(1), 258-275.
Ei	Labastida‐Estrada, E., Machkour‐M'Rabet, S., Díaz‐Jaimes, P., Cedeño‐Vázquez, J. R., & Hénaut, Y. (2019). Genetic structure, origin, and connectivity between nesting and foraging areas of hawksbill turtles of the Yucatan Peninsula: A study for conservation and management. Aquatic Conservation: Marine and Freshwater Ecosystems, 29(2), 211-222.
Ei	Proietti, M. C., Reisser, J., Marins, L. F., Rodriguez-Zarate, C., Marcovaldi, M. A., Monteiro, D. S., ... & Secchi, E. R. (2014). Genetic structure and natal origins of immature hawksbill turtles (Eretmochelys imbricata) in Brazilian waters. PLoS One, 9(2), e88746.
Ei	Monzón-Argüello, C., Loureiro, N. S., Delgado, C., Marco, A., Lopes, J. M., Gomes, M. G., & Abreu-Grobois, F. A. (2011). Príncipe island hawksbills: genetic isolation of an eastern Atlantic stock. Journal of Experimental Marine Biology and Ecology, 407(2), 345-354.
Ei	Monzón-Argüello, C., Rico, C., Marco, A., López, P., & López-Jurado, L. F. (2010b). Genetic characterization of eastern Atlantic hawksbill turtles at a foraging group indicates major undiscovered nesting populations in the region. Journal of Experimental Marine Biology and Ecology, 387(1-2), 9-14.
Ei	Browne, D. C., Horrocks, J. A., & Abreu-Grobois, F. A. (2010). Population subdivision in hawksbill turtles nesting on Barbados, West Indies, determined from mitochondrial DNA control region sequences. Conservation Genetics, 11(4), 1541-1546.
Ei	Zuñiga-Marroquin, T., & Espinosa de los Monteros, A. (2017). Genetic characterization of the Critically Endangered hawksbill turtle (Eretmochelys imbricata) from the Mexican Pacific region. Latin american journal of aquatic research, 45(3), 555-562.
Ei	Tabib, M., Zolgharnein, H., Mohammadi, M., Salari-Aliabadi, M. A., Qasemi, A., Roshani, S., ... & Frootan, F. (2011). mtDNA variation of the critically endangered hawksbill turtle (Eretmochelys imbricata) nesting on Iranian islands of the Persian Gulf. Genet. Mol. Res, 10(3), 1499-1503.
Ei	Tabib, M., Frootan, F., & Hesni, M. A. (2014). Genetic diversity and phylogeography of hawksbill turtle in the Persian Gulf. J Biodivers Environ Sci, 4, 51-57.
Ei	Putman, N. F., Abreu-Grobois, F. A., Broderick, A. C., Ciofi, C., Formia, A., Godley, B. J., ... & Williams, N. (2014). Numerical dispersal simulations and genetics help explain the origin of hawksbill sea turtles in Ascension Island. Journal of Experimental Marine Biology and Ecology, 450, 98-108.
Ei	Pérez-Bermúdez, E., Ruiz-Urquiola, A., Rebordinos-González, L., Espinosa-López, G., Lee-González, I., & Petric, B. L. (2017). A new approach to mixed stock analysis that informs on the management and conservation of hawksbill in the wider Caribbean: the case of the legal fishery in Jardines del Rey, Cuba. International Journal of Marine Science, 7.
Ei	Gaos, A. R., Lewison, R. L., Jensen, M. P., Liles, M. J., Henriquez, A., Chavarria, S., ... & Dutton, P. H. (2018). Rookery contributions, movements and conservation needs of hawksbill turtles at foraging grounds in the eastern Pacific Ocean. Marine Ecology Progress Series, 586, 203-216.
Ei	Natoli, A., Phillips, K. P., Richardson, D. S., & Jabado, R. W. (2017). Low genetic diversity after a bottleneck in a population of a critically endangered migratory marine turtle species. Journal of Experimental Marine Biology and Ecology, 491, 9-18.
Ei	Hill, J. E., King, C. M., Stewart, K. R., Paladino, F. V., & Dutton, P. H. (2018). Genetic differentiation of Hawksbill Turtle rookeries on St. Croix, US Virgin Islands. Chelonian Conservation and Biology, 17(2), 303-308.
Ei	Anastácio, R., & Pereira, M. J. (2017). A Piece of a Puzzle of Haplotypes for the Indian Ocean Hawksbill Turtle. Natural Resources, 8(08), 548.
Ei	Gaos, A. R., LaCasella, E. L., Kurpita, L., Balazs, G., Hargrove, S., King, C., ... & Dutton, P. H. (2020). Hawaiian hawksbills: a distinct and isolated nesting colony in the Central North Pacific Ocean revealed by mitochondrial DNA. Conservation Genetics, 21(4), 771-783.
Ei	Gorham, J. C., Clark, D. R., Bresette, M. J., Bagley, D. A., Keske, C. L., Traxler, S. L., ... & Nairn, C. J. (2014). Characterization of a subtropical hawksbill sea turtle (Eretmocheyles imbricata) assemblage utilizing shallow water natural and artificial habitats in the Florida Keys. PLoS One, 9(12), e114171.
Ei	Leroux, R. A., Dutton, P. H., Abreu-Grobois, F. A., Lagueux, C. J., Campbell, C. L., Delcroix, E., ... & Stapleton, S. (2012). Re-examination of population structure and phylogeography of hawksbill turtles in the wider Caribbean using longer mtDNA sequences. Journal of Heredity, 103(6), 806-820.
Ei, Cc	Brito, C., Vilaça, S. T., Lacerda, A. L., Maggioni, R., Marcovaldi, M. Â., Vélez-Rubio, G., & Proietti, M. C. (2020). Combined use of mitochondrial and nuclear genetic markers further reveal immature marine turtle hybrids along the South Western Atlantic. Genetics and molecular biology, 43.
Lk	Frey, A., Dutton, P. H., Shaver, D. J., Walker, J. S., & Rubio, C. (2014). Kemp’s ridley Lepidochelys kempii nesting abundance in Texas, USA: a novel approach using genetics to improve population census. Endangered Species Research, 23(1), 63-71.
Lk	Frandsen, H. R., Figueroa, D. F., & George, J. A. (2020). Mitochondrial genomes and genetic structure of the Kemp's ridley sea turtle (Lepidochelys kempii). Ecology and evolution, 10(1), 249-262.
Lk	Page-Karjian, A., Whitmore, L., Stacy, B. A., Perrault, J. R., Farrell, J. A., Shaver, D. J., Walker, J.S., Frandsen, H.R., Rantonen, E., Harms, C.A., Norton, T.M, Innis, C., Yetsko, K., and Duffy, D.J. (2021). Fibropapillomatosis and Chelonid Alphaherpesvirus 5 Infection in Kemp's Ridley Sea Turtles (Lepidochelys kempii). Animals (2076-2615), 11(11).
Lo	Plot, V., de Thoisy, B., Blanc, S., Kelle, L., Lavergne, A., Roger‐Bérubet, H., ... & Georges, J. Y. (2012). Reproductive synchrony in a recovering bottlenecked sea turtle population. Journal of Animal Ecology, 81(2), 341-351.
Lo	Jensen, M. P., Limpus, C. J., Whiting, S. D., Guinea, M., Prince, R. I., Dethmers, K. E., ... & FitzSimmons, N. N. (2013). Defining olive ridley turtle Lepidochelys olivacea management units in Australia and assessing the potential impact of mortality in ghost nets. Endangered Species Research, 21(3), 241-253.
Lo	del Pilar González-García, M., Schizas, N. V., Concepción-Torres, M. V., & Diez, C. E. (2021). Lepidochelys olivacea in Puerto Rico: Occurrence and Confirmed Nesting. Marine Turtle Newsletter, 162, 13-17.
Lo	Revuelta, O., Carreras, C., Domènech, F., Gozalbes, P., & Tomás, J. (2015). First report of an olive ridley (Lepidochelys olivacea) inside the Mediterranean Sea. Mediterranean Marine Science, 16(2), 346-351.
Lo	Stelfox, M., Burian, A., Shanker, K., Rees, A. F., Jean, C., Willson, M. S., ... & Sweet, M. (2020). Tracing the origin of olive ridley turtles entangled in ghost nets in the Maldives: A phylogeographic assessment of populations at risk. Biological Conservation, 245, 108499.
Lo	Ferrera, A., Formia, A., Ciofi, C., Natali, C., Agyekumhene, A., & Allman, P. (2021). Genetic structure of olive ridley sea turtles (Lepidochelys olivacea) in Ghana, West Africa. Journal of Experimental Marine Biology and Ecology, 544, 151614.
Lo	Silver‐Gorges, I., Koval, J., Rodriguez‐Zarate, C. J., Paladino, F. V., & Jordan, M. (2020). Large‐scale connectivity, cryptic population structure, and relatedness in Eastern Pacific Olive ridley sea turtles (Lepidochelys olivacea). Ecology and evolution, 10(16), 8688-8704.
Lo	Lopez‐Castro, M. C., & Rocha‐Olivares, A. (2005). The panmixia paradigm of eastern Pacific olive ridley turtles revised: consequences for their conservation and evolutionary biology. Molecular Ecology, 14(11), 3325-3334.
Lo	Puertas,I., Medeiros, L., Monteiro, D., Proietti, M. (2021) Genetic diversity and possible natal origins of the olive ridley sea turtle (Lepidochelys olivacea) in a feeding area in southern Brazil. Sea Turtle Talks Twitter Conference
Lo	Reis, E. C., Albano, R. M., Bondioli, A. C. V., Soares, L. S., & Lôbo-Hajdu, G. (2009). Detection of polymorphisms of the mtDNA control region of Caretta caretta (Testudines: Cheloniidae) by PCR-SSCP. Genetics and Molecular Research, 8(1), 215-222.
Lo	Pinou, T., Prunier, R., Bresson, M., Padilla, I. E., Javier Perez, J. F., Robles, J. A. T., ... & Robinson, N. J. (2019). Repeated sampling adds to the genetic diversity of Lepidochelys olivacea (Eschscholtz 1829) olive ridley sea turtle. Journal of Natural History, 52(45-46), 2899-2917.
Lo	Campista León, S., Espinoza, J. B., Cornejo, I. S., Ureta, H. C., del Campo Flores, J. M., Zazueta, J. S., & Guevara, L. P. (2019). Haplotypic characterization of the olive ridley turtle (Lepidochelys olivacea) in northwest Mexico: the northernmost limit of its distribution. Animal Biodiversity and Conservation, 42(1), 113-126.
Lo, Ei, Dc	Bahri,S., Masriana,M., Syamsuni,Y.F., Suhendro,M.D., Jayaratha,M. and Cahyani,N.K.D. (2015) Genbank
Nd	Pittard, S. D. (2010). Genetic population structure of the flatback turtle (Natator depressus): a nuclear and mitochondrial DNA analysis. Bachelor of Applied Science (Honours), University of Canberra.
Nd, Lo	Reid, B. N., Naro‐Maciel, E., Hahn, A. T., FitzSimmons, N. N., & Gehara, M. (2019). Geography best explains global patterns of genetic diversity and postglacial co‐expansion in marine turtles. Molecular Ecology, 28(14), 3358-3370.
